# Supplementary material for: Identification of miRNAs Involved in Bacillus velezensis FZB42-Activated Induced Systemic Resistance in Maize
Source: Int J Mol Sci. 2019 Oct 12;20(20):5057. doi: 10.3390/ijms20205057 (PMC6829523; doi:10.3390/ijms20205057)
Supplement: Supplementary file 1 [file ijms-20-05057-s001.zip]

Archive with 11 entries (11 files):
- Figure S1.docx
- Figure S2.docx
- Table S1.docx
- Table S2.docx
- Table S3.xlsx
- Table S4.docx
- Table S5.docx
- Table S6.xlsx
- Table S7.xlsx
- Table S8.xlsx
- Table S9.docx
