# Supplementary material for: Identification of miRNAs Involved in Bacillus velezensis FZB42-Activated Induced Systemic Resistance in Maize
Source: Int J Mol Sci. 2019 Oct 12;20(20):5057. doi: 10.3390/ijms20205057 (PMC6829523; doi:10.3390/ijms20205057)
Supplement: Supplementary file 1 [file ijms-20-05057-s001.zip › Table S3.xlsx]

## Sheet: Sheet1
Table S3 novel miRNAs identified in maize leaves
Assigned name	Locus	strand	Length of pre-miRNA	miR_seq	length of novel miRNA
zma-novel1-3p	chr1：8205447-8205523	-	76	ACCACACTTTAGATTCTA	18
zma-novel2-3p	chr1：8205496-8205560	+	64	TCTACCACACTTTATGATTCCA	22
zma-novel3-3p	chr1：8981636-8981779	+	143	TGAGGCCAGTGGCACACAAGGAAC	24
zma-novel4-3p	chr1：15013582-15013740	-	158	TTGTTAGGGGCTGCAAACAGC	21
zma-novel5-3p	chr1：23321760-23321931	-	171	CTAAGGGTATATGTGAGCACA	21
zma-novel6-5p	chr1：30982444-30982646	-	202	TCACTTAGAATCATAAATAA	20
zma-novel6-3p	chr1：30982444-30982646	-	202	ATTTGTGGTCCTAAAGTGGTA	21
zma-novel7-3p	chr1：50198513-50198659	-	146	TCAGCACATGTAGATTGAGGT	21
zma-novel8-3p	chr1：51455981-51456044	-	63	ACCGAGAGTATGACTTTGACGAGT	24
zma-novel9-3p	chr1：63032305-63032472	-	167	CATTGGAATCAAGTGTGACA	20
zma-novel10-3p	chr1：66329095-66329230	+	135	AAGACGACCACGTCATCAGCA	21
zma-novel11-3p	chr1：70208002-70208161	+	159	ATGTGGGGCCAGTGGCATACAAGG	24
zma-novel12-3p	chr1：71986758-71986940	-	182	ACACAGCACCGTTGGATGTGGATG	24
zma-novel13-3p	chr1：74790236-74790359	-	123	ATTCTAGCCCCTCCAATCACC	21
zma-novel14-3p	chr1：105788345-105788487	+	142	ATTTAACTCATTAGGAACGTGGGT	24
zma-novel15-5p	chr1：110660215-110660312	+	97	ACCGAGTGCAGTACTTTGCTGAGT	24
zma-novel16-5p	chr1：147961548-147961642	+	94	ACCGACGGGAATAAGGGCTAAACC	24
zma-novel17-5p	chr1：183200520-183200694	+	174	TTTGAAGCCTGAGAAAGCTGCC	22
zma-novel18-3p	chr1：183612982-183613141	+	159	AGAACACTCGAAGTCCGTTGCC	22
zma-novel19-3p	chr1：186068594-186068785	+	191	ACCGTTTTGCACTGTAGATTGCACC	25
zma-novel20.1-5p	chr1：220123717-220123903	+	186	AAGCAAGGATAATGGAGGGGA	21
zma-novel20.2-5p	chr1：220123774-220123962	-	188	AAGCAAGGATAATGGAGGGGA	21
zma-novel21-3p	chr1：220720181-220720342	+	161	CAACCGAGCTGCTGAGTGCTT	21
zma-novel22-3p	chr1：239586634-239586812	+	178	GGGCGTGGCCTGTGAGGAATTACA	24
zma-novel23-3p	chr1：246784025-246784104	-	79	GACTGTGGCGCCGAGCTTCGTGAC	24
zma-novel24-5p	chr1：257830859-257830956	+	97	GTGGCGCCGAGCTGTGACGTGGCA	24
zma-novel25-5p	chr1：258939528-258939724	-	196	TTTCCTACGTGGCAGACGATG	21
zma-novel26-3p	chr1：262952450-262952539	+	89	GTACACAGCCGTCGGAGATAAGGC	24
zma-novel27-3p	chr1：263690016-263690079	+	63	GATGCCGAGTCGTGTTACGTCAGC	24
zma-novel28-5p	chr1：277126799-277126984	-	185	CACATCCAATGGTGCTGCGTCAGG	24
zma-novel28-3p	chr1：277126799-277126984	-	185	TGACGCAACACCGTTGGATGT	21
zma-novel29-5p	chr1：294507246-294507376	+	130	TTGGGAGCCACAAAACTGAAG	21
zma-novel30-3p	chr1：298223142-298223276	-	134	TTTTGAGATGAAACGAACAAGG	22
zma-novel31-5p	chr1：303656372-303656541	+	169	CACACCCTCCACATCCAACGGTGC	24
zma-novel31-3p	chr1：303656372-303656541	+	169	ACCGTTGGATGTGGAGGGTGT	21
zma-novel32-3p	chr2：1631832-1631976	+	144	AATCCATGTGTATTGAGAATAATC	24
zma-novel33.1-3p	chr2：3692655-3692801	+	146	TTGCTTTTGCCCGAGACGTAAC	22
zma-novel33.2-3p	chr2：3696999-3697146	+	147	TTGCTTTTGCCCGAGACGTAAC	22
zma-novel34.1-5p	chr2：11831824-11831989	+	165	ATCTCCGACGGCCCTGTACGAGGC	24
zma-novel35-5p	chr2：11831916-11832040	-	124	GACCCTGTACGAGGCCGTCGGAGA	24
zma-novel34.2-5p	chr2：12014787-12014913	+	126	ATCTCCGACGGCTCGGTACGAGGC	24
zma-novel36-3p	chr2：44167383-44167551	+	168	CTAAGGGTATATGTGAGCACA	21
zma-novel37-5p	chr2：51954119-51954208	+	89	AATTATGGGTCGTGTCGTGCCAGC	24
zma-novel38-5p	chr2：92156483-92156661	+	178	ATGCAGAACAATTTACAGACG	21
zma-novel38-3p	chr2：92156483-92156661	+	178	TCTGTAAGTTGTTGTGCACA	20
zma-novel39-3p	chr2：94308721-94308876	-	155	ACTTAACCTATTAGGAACGTGGGC	24
zma-novel40-3p	chr2：105976889-105977063	-	174	AACACCGTTGGATGTGGAGGATGT	24
zma-novel41-3p	chr2：147202470-147202553	-	83	ACATAACGTTATGTCTGACAGTCC	24
zma-novel42-5p	chr2：174319893-174320037	+	144	CGGCGGGGGCGAACTGAGAACACA	24
zma-novel43-5p	chr2：174363210-174363369	-	159	ACCGGAGGGGTTGAAGGTGCT	21
zma-novel44-3p	chr2：182714782-182715002	-	220	ATGTCGCGTCAGGTAGAAAAGAGA	24
zma-novel45-3p	chr2：186582669-186582801	-	132	AGTTAGACGCGAACCAAACATGCC	24
zma-novel46-5p	chr2：193181550-193181618	+	68	ACTCGGCGCCGTAGCCTGTGACGC	24
zma-novel47-3p	chr2：211604261-211604407	+	146	ATGTCCGACGGCCCTGTACGAGGC	24
zma-novel48-5p	chr2：213355176-213355365	-	189	CGTGGAGCTGACGTGGCACCAAGC	24
zma-novel48-3p	chr2：213355176-213355365	-	189	GTGCCACGTCGGCATCACGACATC	24
zma-novel49-5p	chr2：213355099-213355277	+	178	GATGTCGTGATGCCGACGTGGCAC	24
zma-novel50-3p	chr2：218588055-218588216	+	161	AACCTATTAGGAACGTGGGTACCC	24
zma-novel51-5p	chr2：238612214-238612388	-	174	TTCATGCTATCGTCAGTGGCA	21
zma-novel52-5p	chr3：7108974-7109066	+	92	GTACGATCTGTGGACCGAACCCGA	24
zma-novel53-3p	chr3：11054925-11055008	-	83	AGCTGACTCATTAGCTTAACGAGC	24
zma-novel54-3p	chr3：12803598-12803776	+	178	ATCGTGCCTAGCCGTGTCGTGCCC	24
zma-novel55-5p	chr3：31075283-31075474	+	191	CTCCACATCCAACGGTGCTGCGTC	24
zma-novel55-3p	chr3：31075283-31075474	+	191	CACAGCACCGTTGGATGTGGAGGG	24
zma-novel56-3p	chr3：37346678-37346826	+	148	CCGTGGCTCCTGCTCCTGATG	21
zma-novel57-5p	chr3：39035966-39036114	+	148	TGGTTGACATATGGACCCCAC	21
zma-novel58-3p	chr3：47957213-47957358	+	145	ATCTCCGACGGCCTCGAAGGCAGC	24
zma-novel59-5p	chr3：83472407-83472546	-	139	ACCGGAGGGGATTGGAGAGAT	21
zma-novel59-3p	chr3：83472407-83472546	-	139	TTAACCTCTCCAATCCCTTCC	21
zma-novel60-5p	chr3：106921043-106921178	-	135	TCGCTTTGGAGTGGATTGAGA	21
zma-novel61-5p	chr3：129052507-129052633	-	126	GACCCTGTACGAGGCCGTCGGAGA	24
zma-novel62-5p	chr3：156034536-156034783	+	247	TTTTGCAGGGCTACGAGACGC	21
zma-novel62-3p	chr3：156034536-156034783	+	247	CATCGCGTCTTGTAGCCCTGCGA	23
zma-novel63-5p	chr3：156062314-156062529	+	215	TTTTGCAGGGCTACGAGACGC	21
zma-novel63-3p	chr3：156062314-156062529	+	215	CATCGCGTCTTGTAGCCCTGCGA	23
zma-novel64-3p	chr3：187823891-187824026	+	135	TACATGGACCTAGATGACACA	21
zma-novel65-3p	chr3：193921373-193921454	+	81	TTAAGGACCCGAAATGTATTC	21
zma-novel66-3p	chr3：197787762-197787894	-	132	TTTATGATATGTTACTCTACT	21
zma-novel67-3p	chr3：210946040-210946232	-	192	ATACTAGGAGTGAAGGGATCA	21
zma-novel68-5p	chr3：213764838-213764974	+	136	TTTGTTAATGTTTGGAGTAGC	21
zma-novel69-5p	chr4：3197729-3197887	+	158	GTGGTGTGCTCAGTTTTACCC	21
zma-novel69-3p	chr4：3197729-3197887	+	158	GTAAAACTGAGCACACCACCA	21
zma-novel70-5p	chr4：3576811-3576984	+	173	CACATCCTCCACATCCAACGG	21
zma-novel70-3p	chr4：3576811-3576984	+	173	AGCACCGTTGGATGTGGAGGGTGT	24
zma-novel71-3p	chr4：4464581-4464727	+	146	GTGGCACGGTGTGGTGACTTAGGC	24
zma-novel72-3p	chr4：49300578-49300777	+	199	TTAAGTTCGTCGAAAATATGC	21
zma-novel73-3p	chr4：51291120-51291280	+	160	TAACTCATTAGGAACGTGGGTACC	24
zma-novel74-3p	chr4：63083440-63083618	+	178	AATAGTGCCTAATAGTGCCGTGCC	24
zma-novel75-3p	chr4：86366365-86366523	-	158	AACGAGTTAGTAACGTGGGTACCA	24
zma-novel76-3p	chr4：155636030-155636213	+	183	ACTGTCAGCACTCGGCAAAGATGT	24
zma-novel77-3p	chr4：169133443-169133583	+	140	ATGTCCGACGGTCCTGTAGGAGGC	24
zma-novel78-3p	chr4：170043964-170044090	+	126	ATGTCCGACGGCCCTGTACGAGGC	24
zma-novel79-3p	chr4：180363985-180364129	+	144	GTATTGAGAATAATCGAATAAGCC	24
zma-novel80-3p	chr4：186158911-186158998	+	87	ATGTCCGACGGCCTCGTAACTAGC	24
zma-novel81-5p	chr4：191967749-191967950	+	201	ATAGGCCCCACCTGCAGGTCCACC	24
zma-novel81-3p	chr4：191967749-191967950	+	201	CTGCAGGTGGGGTCTATCCTCATT	24
zma-novel82-3p	chr4：196493002-196493176	+	174	GCACCGTTGGATATGGAGGGTGTG	24
zma-novel83-5p	chr4：200045089-200045186	-	97	ACCGGAGGAGGTTAGAGGAGC	21
zma-novel84-5p	chr4：202870819-202870995	+	176	CACACCCTCCACATCCAACGGTGC	24
zma-novel84-3p	chr4：202870819-202870995	+	176	GCAGCACCGTTGGATGTGGAGGGT	24
zma-novel85-3p	chr4：229143142-229143323	-	181	CACAACACCGTTGGATGTGGAGGA	24
zma-novel86-5p	chr4：229143224-229143406	+	182	CACATCCAACGGTGTTGTGTC	21
zma-novel86-3p	chr4：229143224-229143406	+	182	TGACGCAACACCGTTGGATGT	21
zma-novel87.1-3p	chr4：241903434-241903615	+	181	TCGATGGCTAGGACTAGATCC	21
zma-novel87.2-3p	chr4：241903376-241903547	-	171	TCGATGGCTAGGACTAGATCC	21
zma-novel88-3p	chr5：1366468-1366547	+	79	TCTTCGTCCCTCTGACACACA	21
zma-novel89-3p	chr5：2583262-2583437	+	175	GCAGCACCGTTGGATGTGGAGGGT	24
zma-novel90-5p	chr5：8428027-8428174	+	147	TTTGTTAATGTTTGGAGTAGC	21
zma-novel91-3p	chr5：210286452-210286584	-	132	GCATGAGGCAGGAACTGCATT	21
zma-novel92-5p	chr5：21061911-21062086	-	175	TCAACACGATTCGTAGGCTCA	21
zma-novel93-5p	chr5：33514863-33515011	-	148	TCATTTAGGGCTTGTTTGAGA	21
zma-novel94-3p	chr5：79755011-79755130	-	119	AACACCGTTGGATGTGGAGGGTGT	24
zma-novel95-3p	chr5：88308062-88308207	+	145	ATCTCCGACGGCCTCGAAGGCAGC	24
zma-novel96-3p	chr5：92468692-92468834	+	142	ATGTGGGGCCAGTGGCATACAAGG	24
zma-novel97-5p	chr5：94725946-94726093	-	147	ATGCGGAGAGGCTCTCGAGAGA	22
zma-novel97-3p	chr5：94725946-94726093	-	147	TCTCGATGGCTTATCTCCCGTCT	23
zma-novel98-3p	chr5：101002099-101002253	+	154	AACTCATTAGGAACGTGGGTACCC	24
zma-novel99-5p	chr5：114037272-114037417	+	145	ATCAGATCCAGCATCTACGGC	21
zma-novel100-3p	chr5：119332896-119333047	+	151	AACTCATTAGGAACGTGGGTACCC	24
zma-novel101-5p	chr5：153614123-153614238	-	115	GTGATCACGGGAGATTGGAGA	21
zma-novel102-3p	chr5：158890681-158890855	+	174	GCACCGTTGGATGTGGAGGGTGTG	24
zma-novel103-5p	chr5：159324128-159324264	+	136	GTACGGCACGGTTAGGACATGGCC	24
zma-novel104-5p	chr5：180157011-180157181	+	170	TATCCAGATGTGTTGAGGTGG	21
zma-novel105-5p	chr5：188087309-188087459	+	150	TGGTTGACATATGGACCCCAC	21
zma-novel106-3p	chr5：220370633-220370814	+	181	ACAGCACCGTTGGATGTGGAGGGT	24
zma-novel107-5p	chr6：60343232-60343358	+	126	ATCTCCGACGGCTCTGTACGAGGC	24
zma-novel108-5p	chr6：75119506-75119660	+	154	ACATCCAACGGTGCTGCGTCAGGG	24
zma-novel108-3p	chr6：75119506-75119660	+	154	GACGCAGCACCGTTGGATGTGGAG	24
zma-novel109-5p	chr6：86301446-86301627	-	181	CACATCCTTCACATCCAACGG	21
zma-novel109-3p	chr6：86301446-86301627	-	181	ACAGCACCGTTGGATGTGGAGGAT	24
zma-novel110-3p	chr6：87899476-87899650	-	174	GCACCGTTGGATGTGGAGGGTGTA	24
zma-novel111-5p	chr6：91184729-91184883	+	154	TTAAATCTGGACCCTTCATCT	21
zma-novel112-3p	chr6：97571666-97571774	+	108	GTGGGGCCAGTGGCATACAAGGA	23
zma-novel113-3p	chr6：100195357-100195531	+	174	GCACCGTTGGATGTGGAAGGTGTG	24
zma-novel114-3p	chr6：116326966-116327126	-	160	ATCGTATTAGGAACGTGGGTACCA	24
zma-novel115-3p	chr6：114315638-114315824	+	186	ACACAACACCGTTGGATGTGGAGG	24
zma-novel116-3p	chr6：156992818-156992998	+	180	ACGCAGCACCGTTGGATGTGGAGG	24
zma-novel117-5p	chr7：25647508-25647712	+	204	CCACATCCAACGGTGCTGCGTCAG	24
zma-novel118-3p	chr7：25824400-25824555	-	155	AAAGGCATGCGAATTGGGTCC	21
zma-novel119-5p	chr7：45310850-45310977	+	127	GTTGTGTCACTGCACGTGGGACCC	24
zma-novel120-5p	chr7：79547475-79547632	+	157	TTGAAGCTTCATCCACTCAAGT	22
zma-novel121-5p	chr7：88681936-88682094	+	158	TCAGAAAATATGAACTTGAGA	21
zma-novel122-5p	chr7：91877176-91877268	+	92	ATATCCGATGGCCTGTGTGGCAGC	24
zma-novel123-3p	chr7：104374842-104374975	+	133	ATTCCCCTTTGAATTGGTCTAACC	24
zma-novel124-3p	chr7：122302792-122302966	+	174	ACGCAGCACCGTTGGATGTGGAGG	24
zma-novel125-5p	chr7：133942428-133942627	+	199	ATCTAACGGTGCTGCGTCAGGGGA	24
zma-novel126-5p	chr7：134919030-134919154	+	124	GCCCTGTACGAGGCCGTCGGAGAT	24
zma-novel126-3p	chr7：134919030-134919154	+	124	ATCTCCGACGGCCTTGTACAGGGC	24
zma-novel127-5p	chr7：139424431-139424586	-	155	ATAGAGCCTGGCACGTTTAGGTA	23
zma-novel128-3p	chr7：147951321-147951480	+	159	CGGCACGGGCACGGCACGATTAGC	24
zma-novel129-5p	chr7：150389577-150389698	-	121	ACCGGAGGAGGTTAGAGGAGC	21
zma-novel130-3p	chr7：160080245-160080391	+	146	AACGCTATGCACGCCACACACACC	24
zma-novel131-5p	chr7：175375915-175376055	+	140	ATGGTATGATGCAGATAATGATGA	24
zma-novel132-3p	chr8：10367553-10367734	-	181	ACAACACCGTTGGATGTGGAGGGA	24
zma-novel133-5p	chr8：24345773-24345849	-	76	ACCACACTTTAGATTCTA	18
zma-novel134-3p	chr8：24345822-24345886	+	64	TCTACCACACTTTATGATTCCA	22
zma-novel135-3p	chr8：37713285-37713417	+	132	ACATCTCAATACAAGTGGATTGGA	24
zma-novel136-3p	chr8：65421051-65421210	+	159	CGGCACGGGCACGGCACGATTAGC	24
zma-novel137-3p	chr8：70658827-70659002	-	175	AGCATCGTTGGATGTGTAGGATGT	24
zma-novel138-3p	chr8：75588168-75588226	+	58	CGGACCGAGCCGAGCTGAGCTGCT	24
zma-novel139-5p	chr8：76224792-76224940	+	148	ATCTGGTGCGTTTATGAGCAATCC	24
zma-novel140-3p	chr8：82346350-82346504	-	154	AACCTATTAGGAACGTGGGTACCA	24
zma-novel141-5p	chr8：100415558-100415694	+	136	ATAGATCTTGGCACCGACGTACGT	24
zma-novel142-5p	chr8：105396514-105396662	-	148	TCCAAGTCAATGCATCATTGC	21
zma-novel143-5p	chr8：108196619-108196772	-	153	TCTCCGACGGATCTGTACGAGGCC	24
zma-novel144-3p	chr8：100861815-100861941	+	126	ATCTCCGACGGCCTCGTACAGAGC	24
zma-novel145-5p	chr8：108196541-108196667	+	126	ATCGGAGATAAGGCCTATGTACGA	24
zma-novel146-5p	chr8：111488555-111488693	-	138	TCTGCGTTTTTCCTGTGTTTT	21
zma-novel146-3p	chr8：111488555-111488693	-	138	AACACATGAAAAACACAGGATT	22
zma-novel147-3p	chr8：111652452-111652632	+	180	ACAGCACCGTTGGATGTGGAGGGT	24
zma-novel148-3p	chr8：111652365-111652540	-	175	AGCACCGTTGGATGTGGAGGGTGC	24
zma-novel149-3p	chr8：133582379-133582534	-	155	ACTTAACCTATTAGGAACGTGGGC	24
zma-novel150.1-3p	chr8：137939180-137939361	+	181	ATCGCGTCGCACTGAGATCGCACA	24
zma-novel150.2-3p	chr8：137939115-137939315	-	200	ATCGCGTCGCACTGAGATCGCACA	24
zma-novel151-3p	chr8：143495676-143495851	-	175	AGCACCGTTGGATGTGGAGGGTGC	24
zma-novel152-3p	chr8：164552472-164552619	-	147	AATCCTCTCCAATCTTCCCGTGAT	24
zma-novel153-3p	chr8：168361546-168361681	-	135	CATGTAGATCCAGGTCACACCGCC	24
zma-novel154-5p	chr8：180491616-180491814	-	198	ATGCCGTTTTGGATATTTCTGC	22
zma-novel155-3p	chr9：20523759-20523940	+	181	ATCCTCCTCTGGATTGGTGTAACC	24
zma-novel156-5p	chr9：20780200-20780308	+	108	TAGCACTTCACCTTTAGCACA	21
zma-novel157-3p	chr9：27079621-27079803	-	182	CGCAGCACCGTTGGATGTGGAGGA	24
zma-novel158-3p	chr9：28663091-28663179	+	88	GTTTTTGTGGGTCTGTGCCGTGCC	24
zma-novel159-3p	chr9：31090745-31090949	+	204	TCGCTGCAGCCTTAGATGCAC	21
zma-novel160-3p	chr9：38793236-38793394	+	158	GTAAAACTGAGCACACCACCA	21
zma-novel161-5p	chr9：43918316-43918446	-	130	ACATAACGTTATGTCTGACAGTCC	24
zma-novel162-3p	chr9：52862677-52862837	+	160	ATCGTATTAGGAACGTGGGTACCC	24
zma-novel163-5p	chr9：92754543-92754694	-	151	ATCATCATCTAATGGACCAAAAGC	24
zma-novel163-3p	chr9：92754543-92754694	-	151	TCTTGGTCCATTAGATTATGATCC	24
zma-novel164-3p	chr9：116364766-116364916	-	150	AATCCCCTTCTGGATTGGATAACC	24
zma-novel165-3p	chr9：127071597-127071751	+	154	ATGCGAAATGGATGCACCAGA	21
zma-novel166-3p	chr9：132748895-132749051	-	156	AATCCATGTGTATTGAGAATAATC	24
zma-novel167-5p	chr9：139046386-139046477	-	91	TTGAAACCCAGCAATCGAACA	21
zma-novel168-3p	chr9：141091677-141091878	-	201	ATTTGTGGTCCTAAAGTGGTA	21
zma-novel169-5p	chr9：150352863-150353006	+	143	TTACATCCCCTCACATCCACC	21
zma-novel170-5p	chr9：152685191-152685294	+	103	ATGAGGATAGGCCCCACCTGCAGG	24
zma-novel171-3p	chr9：152791738-152791918	-	180	ACAGCACCGTTGGATGTGGATGGT	24
zma-novel172-3p	chr9：152791825-152791999	+	174	AGCACCGTTGGATATGGAGGGTGT	24
zma-novel173-5p	chr9：153048728-153048796	-	68	TCGGCGCCGTAGCCTGTGGTACC	23
zma-novel174-3p	chr9：154812367-154812566	+	199	GATGGCTGTTGGATGAGAGACGGA	24
zma-novel175-5p	chr9：155126223-155126370	-	147	TCGCTTTGGAGTGGATTGAGA	21
zma-novel176-5p	chr10：2644756-2644900	+	144	GTGACGTGTCAGGGGGTCGGCGCC	24
zma-novel177-3p	chr10：8743496-8743622	+	126	ATCTCCGACGGCCTCGTACAGAGC	24
zma-novel178-3p	chr10：76421201-76421322	-	121	ACAGTCCGACGATGCACCA	19
zma-novel179-3p	chr10：84940335-84940465	+	130	GTACACAGCCGTCGGAGATAAGGC	24
zma-novel180-3p	chr10：89741889-89742047	+	158	ATCCTCCTCTGGATTGGTGTAACC	24
zma-novel181-3p	chr10：92528427-92528541	-	114	AGTCCGATAGCTTCTAACTCA	21
zma-novel182-5p	chr10：96652853-96652995	-	142	TTGGTTCGTTGGATCTAGATC	21
zma-novel183-3p	chr10：106791809-106791881	-	72	TTGAACCTGAGATTTTACCTGC	22
zma-novel184-5p	chr10：112165160-112165302	+	142	ATAAACCGGATGTTGACGTGTCGT	24
zma-novel185-3p	chr10：127025854-127025911	+	57	TTGGCACTTATCTTGGTACTCC	22
zma-novel186-5p	chr10：115107426-115107587	+	161	GTGGTGTGCTCACCTATACCC	21
zma-novel186-3p	chr10：115107426-115107587	+	161	GTATATGTGAGCACACCACCA	21
zma-novel187-5p	chr10：125147402-125147595	-	193	ATAGATCTTGGCGCCGAGGTGTGT	24
zma-novel188-3p	chr10：140161679-140161859	-	180	ACAGCACCGTTGGATGTGAAGAGT	24
zma-novel189-3p	chr10：142961879-142962054	+	175	AGCACCGTTGGATGTGAAGGGTGT	24
zma-novel190-3p	chr10：144916524-144916747	-	223	TTCCACATCAAGGTGAAGTATC	22
zma-novel191-5p	chr10：149188669-149188795	+	126	TAAGGGCTAGATTGGCAACAC	21
