# Supplementary material for: Identification of miRNAs Involved in Bacillus velezensis FZB42-Activated Induced Systemic Resistance in Maize
Source: Int J Mol Sci. 2019 Oct 12;20(20):5057. doi: 10.3390/ijms20205057 (PMC6829523; doi:10.3390/ijms20205057)
Supplement: Supplementary file 1 [file ijms-20-05057-s001.zip › Table S6.xlsx]

## Sheet: Sheet1
Table S6 Numbers of target mRNA identified by Targetfinder software and degradome sequencing
miRNA_name	numbers of target mRNA by software	numbers of target mRNA by degradome sequencing
zma-miR156a-5p	136	52
zma-miR156j-5p	129	52
zma-miR156k-5p	120	46
zma-miR159a-5p	39	1
zma-miR159f-5p	39	1
zma-miR160a-5p	17	1
zma-miR160f-5p	44	5
zma-miR160f-3p	29	1
zma-miR162-3p	125	10
zma-miR164a-5p	84	13
zma-miR164d-3p	33	3
zma-miR164e-5p	94	4
zma-miR164f-5p	36	6
zma-miR164h-5p	359	57
zma-miR166a-3p	69	61
zma-miR166b-5p	37	3
zma-miR166c-5p	81	8
zma-miR166j-3p	63	61
zma-miR166l-3p	66	61
zma-miR167a-5p	80	56
zma-miR167g-3p	30	4
zma-miR167h-3p	144	5
zma-miR167j-3p	75	18
zma-miR168a-5p	3	3
zma-miR169a-5p	123	5
zma-miR169a-3p	19	16
zma-miR169b-3p	19	16
zma-miR169c-5p	114	5
zma-miR169f-5p	142	52
zma-miR169i-3p	380	43
zma-miR169i-5p	126	42
zma-miR169m-3p	8	2
zma-miR169m-5p	17	7
zma-miR169r-3p	8	7
zma-miR171a-3p	18	4
zma-miR171c-3p	10	4
zma-miR171d-3p	10	4
zma-miR171h-3p	10	8
zma-miR171f-3p	10	4
zma-miR171i-3p	10	4
zma-miR171j-3p	10	4
zma-miR172a	179	8
zma-miR319a-3p	16	3
zma-miR390a-5p	24	9
zma-miR390a-3p	19	3
zma-miR393a-5p	34	33
zma-miR393b-5p	34	33
zma-miR394a-5p	26	3
zma-miR395a-3p	16	3
zma-miR396a-5p	128	24
zma-miR396c	57	24
zma-miR396e-5p	136	54
zma-miR396f-3p	15	3
zma-miR397a-5p	343	36
zma-miR397b-5p	25	5
zma-miR398a-3p	23	17
zma-miR399a-3p	158	9
zma-miR399b-3p	21	9
zma-miR399c-5p	14	3
zma-miR399d-3p	23	10
zma-miR399e-3p	17	10
zma-miR399f-3p	9	9
zma-miR399g-3p	14	9
zma-miR399h-5p	19	1
zma-miR399j-5p	85	15
zma-miR399i-5p	10	3
zma-miR408a	69	39
zma-miR408b-5p	106	5
zma-miR444a	54	16
zma-miR444b-5p	35	13
zma-miR528a-3p	28	13
zma-miR528a-5p	30	12
zma-miR529-5p	82	4
zma-miR827-3p	35	27
zma-miR2275a-3p	261	24
zma-miR2275b-3p	21	10
zma-novel1-3p	107	4
zma-novel5-3p	14	10
zma-novel7-3p	45	14
zma-novel9-3p	214	20
zma-novel13-3p	28	1
zma-novel17-5p	1	1
zma-novel19-3p	16	3
zma-novel24-5p	4	4
zma-novel29-5p	70	6
zma-novel30-3p	30	12
zma-novel38-3p	33	7
zma-novel43-5p	128	10
zma-novel45-3p	26	1
zma-novel59-5p	34	1
zma-novel59-3p	24	3
zma-novel67-3p	10	9
zma-novel70-5p	46	3
zma-novel79-3p	61	6
zma-novel92-5p	6	1
zma-novel99-5p	62	26
zma-novel101-5p	52	11
zma-novel104-5p	40	1
zma-novel109-5p	75	3
zma-novel121-5p	45	6
zma-novel159-3p	26	18
zma-novel166-3p	70	16
zma-novel178-3p	67	21
zma-novel181-3p	3	1
zma-novel182-5p	12	2
