# Supplementary material for: Identification of miRNAs Involved in Bacillus velezensis FZB42-Activated Induced Systemic Resistance in Maize
Source: Int J Mol Sci. 2019 Oct 12;20(20):5057. doi: 10.3390/ijms20205057 (PMC6829523; doi:10.3390/ijms20205057)
Supplement: Supplementary file 1 [file ijms-20-05057-s001.zip › Table S7.xlsx]

## Sheet: Sheet1
Table S7 Targets of Zea mays miRNA identified by degradome sequencing
SmallRNA	Target	Transcript Annotation	Alignment Score	Cleavage Site	Category
zma-miR156a-5p	Zm00001d049165_T002	Squamosa promoter-binding-like protein 18	1	947	0
zma-miR156a-5p	Zm00001d049165_T001	Squamosa promoter-binding-like protein 18	1	917	0
zma-miR156a-5p	Zm00001d012015_T001	Squamosa promoter-binding protein-like transcription factor family protein	1	798	0
zma-miR156a-5p	Zm00001d031451_T001	SBP-domain protein 5	1	825	0
zma-miR156a-5p	Zm00001d006028_T001	Squamosa promoter-binding-like protein 15	1	942	1
zma-miR156a-5p	Zm00001d027701_T001	Appr-1-p processing enzyme family protein	3.5	1320	2
zma-miR156a-5p	Zm00001d027701_T002	Appr-1-p processing enzyme family protein	3.5	1379	2
zma-miR156a-5p	Zm00001d027701_T005	Appr-1-p processing enzyme family protein	3.5	1236	2
zma-miR156a-5p	Zm00001d027701_T003	Appr-1-p processing enzyme family protein	3.5	1265	2
zma-miR156a-5p	Zm00001d027701_T004	Appr-1-p processing enzyme family protein	3.5	1666	2
zma-miR156a-5p	Zm00001d053890_T002	Squamosa promoter-binding-like protein 2	1	1625	0
zma-miR156a-5p	Zm00001d053890_T004	Squamosa promoter-binding-like protein 2	1	1206	0
zma-miR156a-5p	Zm00001d053890_T006	Squamosa promoter-binding-like protein 2	1	1098	0
zma-miR156a-5p	Zm00001d053890_T003	Squamosa promoter-binding-like protein 2	1	1963	0
zma-miR156a-5p	Zm00001d053890_T005	Squamosa promoter-binding-like protein 2	1	2110	0
zma-miR156a-5p	Zm00001d053890_T007	Squamosa promoter-binding-like protein 2	1	1811	0
zma-miR156a-5p	Zm00001d053890_T001	Squamosa promoter-binding-like protein 2	1	1387	0
zma-miR156a-5p	Zm00001d053890_T008	Squamosa promoter-binding-like protein 2	1	1638	0
zma-miR156a-5p	Zm00001d015233_T004	Squamosa promoter-binding-like protein 2	1	3280	2
zma-miR156a-5p	Zm00001d006091_T001	Squamosa promoter-binding-like protein 6	1	1554	0
zma-miR156a-5p	Zm00001d021056_T001	Squamosa promoter-binding-like protein 6	1	1032	0
zma-miR156a-5p	Zm00001d015233_T002	Squamosa promoter-binding-like protein 2	1	1748	2
zma-miR156a-5p	Zm00001d053775_T001	Squamosa promoter-binding-like protein 2	1	860	0
zma-miR156a-5p	Zm00001d020941_T001	tassel sheath4	1	939	4
zma-miR156a-5p	Zm00001d015233_T007	Squamosa promoter-binding-like protein 2	1	3757	2
zma-miR156a-5p	Zm00001d015233_T006	Squamosa promoter-binding-like protein 2	1	3103	2
zma-miR156a-5p	Zm00001d015233_T010	Squamosa promoter-binding-like protein 2	1	1648	0
zma-miR156a-5p	Zm00001d015233_T011	Squamosa promoter-binding-like protein 2	1	2536	2
zma-miR156a-5p	Zm00001d015233_T009	Squamosa promoter-binding-like protein 2	1	1586	2
zma-miR156a-5p	Zm00001d015233_T001	Squamosa promoter-binding-like protein 2	1	2023	0
zma-miR156a-5p	Zm00001d031961_T001	Histidine-containing phosphotransfer protein 1	4	352	2
zma-miR156a-5p	Zm00001d031961_T003	Histidine-containing phosphotransfer protein 1	4	229	2
zma-miR156a-5p	Zm00001d031961_T004	Histidine-containing phosphotransfer protein 1	4	353	2
zma-miR156a-5p	Zm00001d031961_T002	Histidine-containing phosphotransfer protein 1	4	353	2
zma-miR156a-5p	Zm00001d015233_T005	Squamosa promoter-binding-like protein 2	1	1577	0
zma-miR156a-5p	Zm00001d015233_T008	Squamosa promoter-binding-like protein 2	1	1571	2
zma-miR156a-5p	Zm00001d015233_T003	Squamosa promoter-binding-like protein 2	1	2017	2
zma-miR156a-5p	Zm00001d021573_T002	SBP domain containing protein	2	324	4
zma-miR156a-5p	Zm00001d021573_T001	SBP domain containing protein	2	734	4
zma-miR156a-5p	Zm00001d049824_T002	neighbor of tga1	1	1218	0
zma-miR156a-5p	Zm00001d049824_T001	neighbor of tga1	1	2782	0
zma-miR156a-5p	Zm00001d049822_T001	teosinte glume architecture1	1	1212	0
zma-miR156a-5p	Zm00001d014138_T006	Splicing factor CC1-like	4	2047	4
zma-miR156a-5p	Zm00001d014138_T018	Splicing factor CC1-like	4	1601	4
zma-miR156a-5p	Zm00001d014138_T016	Splicing factor CC1-like	4	1144	4
zma-miR156a-5p	Zm00001d014138_T011	Splicing factor CC1-like	4	1575	4
zma-miR156a-5p	Zm00001d014138_T003	Splicing factor CC1-like	4	1320	4
zma-miR156a-5p	Zm00001d014138_T020	Splicing factor CC1-like	4	2161	4
zma-miR156a-5p	Zm00001d014138_T004	Splicing factor CC1-like	4	1410	4
zma-miR156a-5p	Zm00001d014138_T019	Splicing factor CC1-like	4	1515	4
zma-miR156a-5p	Zm00001d014138_T013	Splicing factor CC1-like	4	1289	4
zma-miR156a-5p	Zm00001d014138_T012	Splicing factor CC1-like	4	1698	4
zma-miR156j-5p	Zm00001d049165_T001	Squamosa promoter-binding-like protein 18	0	917	0
zma-miR156j-5p	Zm00001d049165_T002	Squamosa promoter-binding-like protein 18	0	947	0
zma-miR156j-5p	Zm00001d012015_T001	Squamosa promoter-binding protein-like (SBP domain) transcription factor family protein	0	798	0
zma-miR156j-5p	Zm00001d031451_T001	SBP-domain protein 5	0	825	0
zma-miR156j-5p	Zm00001d006028_T001	Squamosa promoter-binding-like protein 15	0	942	1
zma-miR156j-5p	Zm00001d053890_T002	Squamosa promoter-binding-like protein 2	0	1625	0
zma-miR156j-5p	Zm00001d053890_T006	Squamosa promoter-binding-like protein 2	0	1098	0
zma-miR156j-5p	Zm00001d053890_T005	Squamosa promoter-binding-like protein 2	0	2110	0
zma-miR156j-5p	Zm00001d053890_T001	Squamosa promoter-binding-like protein 2	0	1387	0
zma-miR156j-5p	Zm00001d053890_T003	Squamosa promoter-binding-like protein 2	0	1963	0
zma-miR156j-5p	Zm00001d053890_T008	Squamosa promoter-binding-like protein 2	0	1638	0
zma-miR156j-5p	Zm00001d053890_T007	Squamosa promoter-binding-like protein 2	0	1811	0
zma-miR156j-5p	Zm00001d053890_T004	Squamosa promoter-binding-like protein 2	0	1206	0
zma-miR156j-5p	Zm00001d015233_T004	Squamosa promoter-binding-like protein 2	0	3280	2
zma-miR156j-5p	Zm00001d021056_T001	Squamosa promoter-binding-like protein 6	0	1032	0
zma-miR156j-5p	Zm00001d006091_T001	Squamosa promoter-binding-like protein 6	0	1554	0
zma-miR156j-5p	Zm00001d015233_T002	Squamosa promoter-binding-like protein 2	0	1748	2
zma-miR156j-5p	Zm00001d053775_T001	Squamosa promoter-binding-like protein 2	0	860	0
zma-miR156j-5p	Zm00001d020941_T001	tassel sheath4	0	939	4
zma-miR156j-5p	Zm00001d015233_T007	Squamosa promoter-binding-like protein 2	0	3757	2
zma-miR156j-5p	Zm00001d015233_T011	Squamosa promoter-binding-like protein 2	0	2536	2
zma-miR156j-5p	Zm00001d015233_T010	Squamosa promoter-binding-like protein 2	0	1648	0
zma-miR156j-5p	Zm00001d015233_T006	Squamosa promoter-binding-like protein 2	0	3103	2
zma-miR156j-5p	Zm00001d015233_T001	Squamosa promoter-binding-like protein 2	0	2023	0
zma-miR156j-5p	Zm00001d015233_T009	Squamosa promoter-binding-like protein 2	0	1586	2
zma-miR156j-5p	Zm00001d015233_T005	Squamosa promoter-binding-like protein 2	0	1577	0
zma-miR156j-5p	Zm00001d015233_T003	Squamosa promoter-binding-like protein 2	0	2017	2
zma-miR156j-5p	Zm00001d015233_T008	Squamosa promoter-binding-like protein 2	0	1571	2
zma-miR156j-5p	Zm00001d021573_T002	SBP domain containing protein	1	324	4
zma-miR156j-5p	Zm00001d021573_T001	SBP domain containing protein	1	734	4
zma-miR156j-5p	Zm00001d001848_T003	Zinc finger C3HC4 type (RING finger) family protein	4	10854	2
zma-miR156j-5p	Zm00001d001848_T028	Zinc finger C3HC4 type (RING finger) family protein	4	2092	2
zma-miR156j-5p	Zm00001d001848_T021	Zinc finger C3HC4 type (RING finger) family protein	4	2292	2
zma-miR156j-5p	Zm00001d001848_T002	Zinc finger C3HC4 type (RING finger) family protein	4	2974	2
zma-miR156j-5p	Zm00001d001848_T008	Zinc finger C3HC4 type (RING finger) family protein	4	994	2
zma-miR156j-5p	Zm00001d001848_T020	Zinc finger C3HC4 type (RING finger) family protein	4	2087	2
zma-miR156j-5p	Zm00001d001848_T012	Zinc finger C3HC4 type (RING finger) family protein	4	2309	2
zma-miR156j-5p	Zm00001d001848_T014	Zinc finger C3HC4 type (RING finger) family protein	4	4491	2
zma-miR156j-5p	Zm00001d001848_T016	Zinc finger C3HC4 type (RING finger) family protein	4	1563	2
zma-miR156j-5p	Zm00001d049824_T002	neighbor of tga1	0	1218	0
zma-miR156j-5p	Zm00001d049822_T001	teosinte glume architecture1	0	1212	0
zma-miR156j-5p	Zm00001d001848_T029	Zinc finger C3HC4 type (RING finger) family protein	4	3807	4
zma-miR156j-5p	Zm00001d001848_T011	Zinc finger C3HC4 type (RING finger) family protein	4	2309	4
zma-miR156j-5p	Zm00001d014138_T011	Splicing factor CC1-like	4	1575	4
zma-miR156j-5p	Zm00001d014138_T006	Splicing factor CC1-like	4	2047	4
zma-miR156j-5p	Zm00001d014138_T003	Splicing factor CC1-like	4	1320	4
zma-miR156j-5p	Zm00001d014138_T012	Splicing factor CC1-like	4	1698	4
zma-miR156j-5p	Zm00001d014138_T018	Splicing factor CC1-like	4	1601	4
zma-miR156j-5p	Zm00001d014138_T019	Splicing factor CC1-like	4	1515	4
zma-miR156j-5p	Zm00001d014138_T013	Splicing factor CC1-like	4	1289	4
zma-miR156j-5p	Zm00001d014138_T020	Splicing factor CC1-like	4	2161	4
zma-miR156j-5p	Zm00001d014138_T016	Splicing factor CC1-like	4	1144	4
zma-miR156k-5p	Zm00001d049165_T001	Squamosa promoter-binding-like protein 18	1	917	0
zma-miR156k-5p	Zm00001d049165_T002	Squamosa promoter-binding-like protein 18	1	947	0
zma-miR156k-5p	Zm00001d012015_T001	Squamosa promoter-binding protein-like (SBP domain) transcription factor family protein	1	798	0
zma-miR156k-5p	Zm00001d031451_T001	SBP-domain protein 5	1	825	0
zma-miR156k-5p	Zm00001d006028_T001	Squamosa promoter-binding-like protein 15	1	942	1
zma-miR156k-5p	Zm00001d053890_T007	Squamosa promoter-binding-like protein 2	1	1811	0
zma-miR156k-5p	Zm00001d053890_T004	Squamosa promoter-binding-like protein 2	1	1206	0
zma-miR156k-5p	Zm00001d053890_T002	Squamosa promoter-binding-like protein 2	1	1625	0
zma-miR156k-5p	Zm00001d053890_T005	Squamosa promoter-binding-like protein 2	1	2110	0
zma-miR156k-5p	Zm00001d053890_T001	Squamosa promoter-binding-like protein 2	1	1387	0
zma-miR156k-5p	Zm00001d053890_T003	Squamosa promoter-binding-like protein 2	1	1963	0
zma-miR156k-5p	Zm00001d053890_T008	Squamosa promoter-binding-like protein 2	1	1638	0
zma-miR156k-5p	Zm00001d053890_T006	Squamosa promoter-binding-like protein 2	1	1098	0
zma-miR156k-5p	Zm00001d015233_T004	Squamosa promoter-binding-like protein 2	1	3280	2
zma-miR156k-5p	Zm00001d021056_T001	Squamosa promoter-binding-like protein 6	1	1032	0
zma-miR156k-5p	Zm00001d006091_T001	Squamosa promoter-binding-like protein 6	1	1554	0
zma-miR156k-5p	Zm00001d015233_T002	Squamosa promoter-binding-like protein 2	1	1748	2
zma-miR156k-5p	Zm00001d053775_T001	Squamosa promoter-binding-like protein 2	1	860	0
zma-miR156k-5p	Zm00001d020941_T001	tassel sheath4	1	939	4
zma-miR156k-5p	Zm00001d015233_T007	Squamosa promoter-binding-like protein 2	1	3757	2
zma-miR156k-5p	Zm00001d015233_T011	Squamosa promoter-binding-like protein 2	1	2536	2
zma-miR156k-5p	Zm00001d015233_T010	Squamosa promoter-binding-like protein 2	1	1648	0
zma-miR156k-5p	Zm00001d015233_T006	Squamosa promoter-binding-like protein 2	1	3103	2
zma-miR156k-5p	Zm00001d039616_T002	Probable folate-biopterin transporter 4	4	1524	4
zma-miR156k-5p	Zm00001d039616_T003	Probable folate-biopterin transporter 4	4	251	4
zma-miR156k-5p	Zm00001d039616_T001	Probable folate-biopterin transporter 4	4	1524	4
zma-miR156k-5p	Zm00001d015233_T001	Squamosa promoter-binding-like protein 2	1	2023	0
zma-miR156k-5p	Zm00001d015233_T009	Squamosa promoter-binding-like protein 2	1	1586	2
zma-miR156k-5p	Zm00001d015233_T005	Squamosa promoter-binding-like protein 2	1	1577	0
zma-miR156k-5p	Zm00001d015233_T003	Squamosa promoter-binding-like protein 2	1	2017	2
zma-miR156k-5p	Zm00001d015233_T008	Squamosa promoter-binding-like protein 2	1	1571	2
zma-miR156k-5p	Zm00001d021573_T001	SBP domain containing protein	2	734	4
zma-miR156k-5p	Zm00001d021573_T002	SBP domain containing protein	2	324	4
zma-miR156k-5p	Zm00001d049822_T001	teosinte glume architecture1	1	1212	0
zma-miR156k-5p	Zm00001d049824_T001	neighbor of tga1	1	2782	0
zma-miR156k-5p	Zm00001d049824_T002	neighbor of tga1	1	1218	0
zma-miR156k-5p	Zm00001d014138_T013	Splicing factor CC1-like	4	1289	4
zma-miR156k-5p	Zm00001d014138_T016	Splicing factor CC1-like	4	1144	4
zma-miR156k-5p	Zm00001d014138_T012	Splicing factor CC1-like	4	1698	4
zma-miR156k-5p	Zm00001d014138_T018	Splicing factor CC1-like	4	1601	4
zma-miR156k-5p	Zm00001d014138_T011	Splicing factor CC1-like	4	1575	4
zma-miR156k-5p	Zm00001d014138_T020	Splicing factor CC1-like	4	2161	4
zma-miR156k-5p	Zm00001d014138_T006	Splicing factor CC1-like	4	2047	4
zma-miR156k-5p	Zm00001d014138_T004	Splicing factor CC1-like	4	1410	4
zma-miR156k-5p	Zm00001d014138_T019	Splicing factor CC1-like	4	1515	4
zma-miR156k-5p	Zm00001d014138_T003	Splicing factor CC1-like	4	1320	4
zma-miR159a-5p	Zm00001d034558_T001	Remorin	4	766	2
zma-miR159f-5p	Zm00001d034558_T001	Remorin	4	766	2
zma-miR160a-5p	Zm00001d016877_T003	RNA 2'-phosphotransferase Tpt1 / KptA family	4	898	4
zma-miR160f-5p	Zm00001d037775_T001	Probable lactoylglutathione lyase chloroplastic	4	562	2
zma-miR160f-5p	Zm00001d037775_T002	Probable lactoylglutathione lyase chloroplastic	4	562	2
zma-miR160f-5p	Zm00001d037775_T004	Probable lactoylglutathione lyase chloroplastic	4	642	2
zma-miR160f-5p	Zm00001d037775_T005	Probable lactoylglutathione lyase chloroplastic	4	582	2
zma-miR160f-5p	Zm00001d016877_T003	RNA 2'-phosphotransferase Tpt1 / KptA family	4	898	4
zma-miR160f-3p	Zm00001d038846_T001	Protein phosphatase 2C 16	3.5	962	4
zma-miR162-3p	Zm00001d027412_T008	dicer-like 101	2	20	4
zma-miR162-3p	Zm00001d027412_T083	dicer-like 101	2	3267	4
zma-miR162-3p	Zm00001d027412_T015	dicer-like 101	2	2595	4
zma-miR162-3p	Zm00001d027412_T070	dicer-like 101	2	2075	4
zma-miR162-3p	Zm00001d027412_T067	dicer-like 101	2	3340	4
zma-miR162-3p	Zm00001d027412_T035	dicer-like 101	2	2236	4
zma-miR162-3p	Zm00001d027412_T069	dicer-like 101	2	3253	4
zma-miR162-3p	Zm00001d027412_T077	dicer-like 101	2	2732	4
zma-miR162-3p	Zm00001d027412_T073	dicer-like 101	2	1123	4
zma-miR162-3p	Zm00001d027412_T045	dicer-like 101	2	1005	4
zma-miR164a-5p	Zm00001d014405_T001	NAC domain-containing protein 21/22	2	796	0
zma-miR164a-5p	Zm00001d020685_T001	65-kDa microtubule-associated protein 6	3.5	542	2
zma-miR164a-5p	Zm00001d020685_T010	65-kDa microtubule-associated protein 6	3.5	19	2
zma-miR164a-5p	Zm00001d020685_T003	65-kDa microtubule-associated protein 6	3.5	667	2
zma-miR164a-5p	Zm00001d020685_T004	65-kDa microtubule-associated protein 6	3.5	667	2
zma-miR164a-5p	Zm00001d020685_T006	65-kDa microtubule-associated protein 6	3.5	667	2
zma-miR164a-5p	Zm00001d020685_T009	65-kDa microtubule-associated protein 6	3.5	323	2
zma-miR164a-5p	Zm00001d020685_T005	65-kDa microtubule-associated protein 6	3.5	606	2
zma-miR164a-5p	Zm00001d020685_T002	65-kDa microtubule-associated protein 6	3.5	667	2
zma-miR164a-5p	Zm00001d049171_T001	Lipase/lipooxygenase PLAT/LH2 family protein	4	331	4
zma-miR164a-5p	Zm00001d049171_T002	Lipase/lipooxygenase PLAT/LH2 family protein	4	331	4
zma-miR164a-5p	Zm00001d016950_T001	NAC30 NAC type transcription factor	4	795	0
zma-miR164a-5p	Zm00001d016950_T002	NAC30 NAC type transcription factor	4	847	0
zma-miR164d-3p	Zm00001d001814_T001	Clathrin light chain 2	4	426	2
zma-miR164d-3p	Zm00001d014039_T001	non-intrinsic ABC protein 4	4	666	4
zma-miR164d-3p	Zm00001d014039_T002	non-intrinsic ABC protein 4	4	589	4
zma-miR164e-5p	Zm00001d003414_T001	NAC domain-containing protein 79	3.5	745	0
zma-miR164e-5p	Zm00001d003414_T002	NAC domain-containing protein 79	3.5	881	0
zma-miR164e-5p	Zm00001d016950_T001	NAC30 NAC type transcription factor	3	795	0
zma-miR164e-5p	Zm00001d016950_T002	NAC30 NAC type transcription factor	3	847	0
zma-miR164f-5p	Zm00001d014405_T001	NAC domain-containing protein 21/22	1	796	0
zma-miR164f-5p	Zm00001d014135_T001	-	4	62	4
zma-miR164f-5p	Zm00001d049171_T002	Lipase/lipooxygenase PLAT/LH2 family protein	3	331	4
zma-miR164f-5p	Zm00001d049171_T001	Lipase/lipooxygenase PLAT/LH2 family protein	3	331	4
zma-miR164f-5p	Zm00001d016950_T002	NAC30 NAC type transcription factor	4	847	0
zma-miR164f-5p	Zm00001d016950_T001	NAC30 NAC type transcription factor	4	795	0
zma-miR164h-5p	Zm00001d014405_T001	NAC domain-containing protein 21/22	1	796	0
zma-miR164h-5p	Zm00001d007394_T001	Rubredoxin-like superfamily protein	3.5	216	3
zma-miR164h-5p	Zm00001d041418_T001	Auxin-responsive protein IAA4	4	639	2
zma-miR164h-5p	Zm00001d003414_T002	NAC domain-containing protein 79	2.5	881	0
zma-miR164h-5p	Zm00001d003414_T001	NAC domain-containing protein 79	2.5	745	0
zma-miR164h-5p	Zm00001d014135_T001	-	3	62	4
zma-miR164h-5p	Zm00001d050043_T003	Putative wound responsive protein%3B Putative wound responsive protein isoform 1%3B Putative wound responsive protein isoform 2%3B Wound responsive protein	3.5	25	2
zma-miR164h-5p	Zm00001d050043_T004	Putative wound responsive protein%3B Putative wound responsive protein isoform 1%3B Putative wound responsive protein isoform 2%3B Wound responsive protein	3.5	52	2
zma-miR164h-5p	Zm00001d050043_T002	Putative wound responsive protein%3B Putative wound responsive protein isoform 1%3B Putative wound responsive protein isoform 2%3B Wound responsive protein	3.5	25	2
zma-miR164h-5p	Zm00001d023673_T001	sugars will eventually be exported transporter13b	4	1099	4
zma-miR164h-5p	Zm00001d038852_T001	reversion-to-ethylene sensitivity1 like3	4	979	4
zma-miR164h-5p	Zm00001d022384_T003	-	3.5	959	4
zma-miR164h-5p	Zm00001d022384_T002	-	3.5	846	4
zma-miR164h-5p	Zm00001d022384_T001	-	3.5	747	4
zma-miR164h-5p	Zm00001d020685_T003	65-kDa microtubule-associated protein 6	3.5	667	2
zma-miR164h-5p	Zm00001d020685_T009	65-kDa microtubule-associated protein 6	3.5	323	2
zma-miR164h-5p	Zm00001d020685_T005	65-kDa microtubule-associated protein 6	3.5	606	2
zma-miR164h-5p	Zm00001d020685_T002	65-kDa microtubule-associated protein 6	3.5	667	2
zma-miR164h-5p	Zm00001d020685_T001	65-kDa microtubule-associated protein 6	3.5	542	2
zma-miR164h-5p	Zm00001d020685_T010	65-kDa microtubule-associated protein 6	3.5	19	2
zma-miR164h-5p	Zm00001d020685_T006	65-kDa microtubule-associated protein 6	3.5	667	2
zma-miR164h-5p	Zm00001d020685_T004	65-kDa microtubule-associated protein 6	3.5	667	2
zma-miR164h-5p	Zm00001d049171_T002	Lipase/lipooxygenase PLAT/LH2 family protein	3	331	4
zma-miR164h-5p	Zm00001d049171_T001	Lipase/lipooxygenase PLAT/LH2 family protein	3	331	4
zma-miR164h-5p	Zm00001d047797_T002	UDP-glucuronic acid decarboxylase 5	4	474	2
zma-miR164h-5p	Zm00001d047797_T011	UDP-glucuronic acid decarboxylase 5	4	424	2
zma-miR164h-5p	Zm00001d047797_T004	UDP-glucuronic acid decarboxylase 5	4	877	2
zma-miR164h-5p	Zm00001d047797_T005	UDP-glucuronic acid decarboxylase 5	4	825	2
zma-miR164h-5p	Zm00001d031839_T001	UDP-glucuronic acid decarboxylase 5	4	228	2
zma-miR164h-5p	Zm00001d047797_T006	UDP-glucuronic acid decarboxylase 5	4	877	2
zma-miR164h-5p	Zm00001d047797_T009	UDP-glucuronic acid decarboxylase 5	4	214	2
zma-miR164h-5p	Zm00001d047797_T003	UDP-glucuronic acid decarboxylase 5	4	825	2
zma-miR164h-5p	Zm00001d047797_T001	UDP-glucuronic acid decarboxylase 5	4	424	2
zma-miR164h-5p	Zm00001d016950_T002	NAC30 NAC type transcription factor	2	847	0
zma-miR164h-5p	Zm00001d016950_T001	NAC30 NAC type transcription factor	2	795	0
zma-miR164h-5p	Zm00001d034701_T023	Protein DEFECTIVE IN EXINE FORMATION 1	4	2100	2
zma-miR164h-5p	Zm00001d034701_T026	Protein DEFECTIVE IN EXINE FORMATION 1	4	1656	2
zma-miR164h-5p	Zm00001d034701_T011	Protein DEFECTIVE IN EXINE FORMATION 1	4	2289	2
zma-miR164h-5p	Zm00001d034701_T019	Protein DEFECTIVE IN EXINE FORMATION 1	4	2358	2
zma-miR164h-5p	Zm00001d034701_T002	Protein DEFECTIVE IN EXINE FORMATION 1	4	3091	2
zma-miR164h-5p	Zm00001d034701_T016	Protein DEFECTIVE IN EXINE FORMATION 1	4	3095	2
zma-miR164h-5p	Zm00001d034701_T015	Protein DEFECTIVE IN EXINE FORMATION 1	4	3387	2
zma-miR164h-5p	Zm00001d034701_T001	Protein DEFECTIVE IN EXINE FORMATION 1	4	5365	2
zma-miR164h-5p	Zm00001d034701_T017	Protein DEFECTIVE IN EXINE FORMATION 1	4	3241	2
zma-miR164h-5p	Zm00001d034701_T025	Protein DEFECTIVE IN EXINE FORMATION 1	4	1738	2
zma-miR164h-5p	Zm00001d047797_T010	UDP-glucuronic acid decarboxylase 5	4	424	4
zma-miR164h-5p	Zm00001d047797_T008	UDP-glucuronic acid decarboxylase 5	4	474	4
zma-miR164h-5p	Zm00001d034701_T009	Protein DEFECTIVE IN EXINE FORMATION 1	4	6267	4
zma-miR164h-5p	Zm00001d034701_T008	Protein DEFECTIVE IN EXINE FORMATION 1	4	4013	4
zma-miR164h-5p	Zm00001d034701_T003	Protein DEFECTIVE IN EXINE FORMATION 1	4	6269	4
zma-miR164h-5p	Zm00001d034701_T006	Protein DEFECTIVE IN EXINE FORMATION 1	4	6290	4
zma-miR164h-5p	Zm00001d034701_T007	Protein DEFECTIVE IN EXINE FORMATION 1	4	2112	4
zma-miR164h-5p	Zm00001d034701_T022	Protein DEFECTIVE IN EXINE FORMATION 1	4	2275	4
zma-miR164h-5p	Zm00001d034701_T010	Protein DEFECTIVE IN EXINE FORMATION 1	4	3091	4
zma-miR164h-5p	Zm00001d034701_T024	Protein DEFECTIVE IN EXINE FORMATION 1	4	3410	4
zma-miR164h-5p	Zm00001d034701_T004	Protein DEFECTIVE IN EXINE FORMATION 1	4	6684	4
zma-miR164h-5p	Zm00001d034701_T005	Protein DEFECTIVE IN EXINE FORMATION 1	4	2148	4
zma-miR166a-3p	Zm00001d032681_T005	Homeobox-leucine zipper protein REVOLUTA	3	1172	1
zma-miR166a-3p	Zm00001d032681_T003	Homeobox-leucine zipper protein REVOLUTA	3	906	1
zma-miR166a-3p	Zm00001d032681_T004	Homeobox-leucine zipper protein REVOLUTA	3	1172	1
zma-miR166a-3p	Zm00001d032681_T002	Homeobox-leucine zipper protein REVOLUTA	3	906	1
zma-miR166a-3p	Zm00001d032681_T007	Homeobox-leucine zipper protein REVOLUTA	3	1172	1
zma-miR166a-3p	Zm00001d027317_T005	rolled leaf2	3	1394	0
zma-miR166a-3p	Zm00001d027317_T032	rolled leaf2	3	339	0
zma-miR166a-3p	Zm00001d027317_T001	rolled leaf2	3	1394	0
zma-miR166a-3p	Zm00001d027317_T004	rolled leaf2	3	1394	0
zma-miR166a-3p	Zm00001d027317_T029	rolled leaf2	3	901	0
zma-miR166a-3p	Zm00001d027317_T023	rolled leaf2	3	929	0
zma-miR166a-3p	Zm00001d041489_T009	Homeobox-leucine zipper protein ATHB-14	3	771	0
zma-miR166a-3p	Zm00001d027317_T013	rolled leaf2	3	1212	0
zma-miR166a-3p	Zm00001d027317_T008	rolled leaf2	3	1229	0
zma-miR166a-3p	Zm00001d027317_T003	rolled leaf2	3	1394	0
zma-miR166a-3p	Zm00001d027317_T007	rolled leaf2	3	1229	0
zma-miR166a-3p	Zm00001d027317_T027	rolled leaf2	3	915	0
zma-miR166a-3p	Zm00001d027317_T010	rolled leaf2	3	1212	0
zma-miR166a-3p	Zm00001d031061_T001	Homeobox-leucine zipper protein ATHB-14	3	920	0
zma-miR166a-3p	Zm00001d041489_T010	Homeobox-leucine zipper protein ATHB-14	3	813	0
zma-miR166a-3p	Zm00001d027317_T031	rolled leaf2	3	817	0
zma-miR166a-3p	Zm00001d027317_T017	rolled leaf2	3	1211	0
zma-miR166a-3p	Zm00001d027317_T024	rolled leaf2	3	928	0
zma-miR166a-3p	Zm00001d041489_T008	Homeobox-leucine zipper protein ATHB-14	3	735	0
zma-miR166a-3p	Zm00001d027317_T019	rolled leaf2	3	1068	0
zma-miR166a-3p	Zm00001d031061_T009	Homeobox-leucine zipper protein ATHB-14	3	851	0
zma-miR166a-3p	Zm00001d031061_T002	Homeobox-leucine zipper protein ATHB-14	3	851	2
zma-miR166a-3p	Zm00001d048527_T004	Homeobox-leucine zipper protein REVOLUTA	3	1496	0
zma-miR166a-3p	Zm00001d026325_T001	Homeobox-leucine zipper protein ATHB-14	3	178	0
zma-miR166a-3p	Zm00001d024060_T001	Homeobox-leucine zipper protein REVOLUTA	4	496	0
zma-miR166a-3p	Zm00001d013699_T001	Homeobox-leucine zipper protein ATHB-14	3	776	2
zma-miR166a-3p	Zm00001d033246_T002	Homeobox-leucine zipper protein ATHB-14	3	981	0
zma-miR166a-3p	Zm00001d033246_T001	Homeobox-leucine zipper protein ATHB-14	3	981	0
zma-miR166a-3p	Zm00001d033246_T004	Homeobox-leucine zipper protein ATHB-14	3	995	0
zma-miR166a-3p	Zm00001d033246_T003	Homeobox-leucine zipper protein ATHB-14	3	981	0
zma-miR166a-3p	Zm00001d031061_T007	Homeobox-leucine zipper protein ATHB-14	3	851	0
zma-miR166a-3p	Zm00001d048527_T036	Homeobox-leucine zipper protein REVOLUTA	3	1222	0
zma-miR166a-3p	Zm00001d014252_T002	Homeobox-leucine zipper protein ATHB-15	3	290	2
zma-miR166a-3p	Zm00001d014252_T001	Homeobox-leucine zipper protein ATHB-15	3	290	0
zma-miR166a-3p	Zm00001d048527_T017	Homeobox-leucine zipper protein REVOLUTA	3	1058	0
zma-miR166a-3p	Zm00001d048527_T001	Homeobox-leucine zipper protein REVOLUTA	3	937	0
zma-miR166a-3p	Zm00001d041489_T002	Homeobox-leucine zipper protein ATHB-14	3	813	2
zma-miR166a-3p	Zm00001d031061_T003	Homeobox-leucine zipper protein ATHB-14	3	888	0
zma-miR166a-3p	Zm00001d048527_T019	Homeobox-leucine zipper protein REVOLUTA	3	1224	0
zma-miR166a-3p	Zm00001d048527_T028	Homeobox-leucine zipper protein REVOLUTA	3	937	0
zma-miR166a-3p	Zm00001d041489_T005	Homeobox-leucine zipper protein ATHB-14	3	2019	2
zma-miR166a-3p	Zm00001d048527_T027	Homeobox-leucine zipper protein REVOLUTA	3	925	0
zma-miR166a-3p	Zm00001d048527_T031	Homeobox-leucine zipper protein REVOLUTA	3	939	0
zma-miR166a-3p	Zm00001d048527_T015	Homeobox-leucine zipper protein REVOLUTA	3	1209	0
zma-miR166a-3p	Zm00001d048527_T011	Homeobox-leucine zipper protein REVOLUTA	3	1058	0
zma-miR166a-3p	Zm00001d051851_T001	plant/F8L15-130 protein	4	2724	2
zma-miR166a-3p	Zm00001d051851_T002	plant/F8L15-130 protein	4	2724	3
zma-miR166a-3p	Zm00001d051851_T003	plant/F8L15-130 protein	4	2724	3
zma-miR166a-3p	Zm00001d031061_T008	Homeobox-leucine zipper protein ATHB-14	3	888	0
zma-miR166a-3p	Zm00001d041489_T007	Homeobox-leucine zipper protein ATHB-14	3	803	2
zma-miR166a-3p	Zm00001d048527_T023	Homeobox-leucine zipper protein REVOLUTA	3	810	0
zma-miR166a-3p	Zm00001d048527_T034	Homeobox-leucine zipper protein REVOLUTA	3	1496	0
zma-miR166a-3p	Zm00001d048527_T030	Homeobox-leucine zipper protein REVOLUTA	3	1010	0
zma-miR166a-3p	Zm00001d048527_T022	Homeobox-leucine zipper protein REVOLUTA	3	339	0
zma-miR166a-3p	Zm00001d048527_T025	Homeobox-leucine zipper protein REVOLUTA	3	915	0
zma-miR166a-3p	Zm00001d031061_T006	Homeobox-leucine zipper protein ATHB-14	3	730	2
zma-miR166b-5p	Zm00001d034420_T006	Glutamate dehydrogenase	3.5	93	2
zma-miR166b-5p	Zm00001d034420_T005	Glutamate dehydrogenase	3.5	93	2
zma-miR166b-5p	Zm00001d034420_T009	Glutamate dehydrogenase	3.5	93	2
zma-miR166c-5p	Zm00001d013622_T001	-	3.5	684	4
zma-miR166c-5p	Zm00001d040155_T002	Protein EXECUTER 2 chloroplastic	3.5	1600	4
zma-miR166c-5p	Zm00001d040155_T005	Protein EXECUTER 2 chloroplastic	3.5	1725	4
zma-miR166c-5p	Zm00001d040155_T007	Protein EXECUTER 2 chloroplastic	3.5	1577	2
zma-miR166c-5p	Zm00001d040155_T004	Protein EXECUTER 2 chloroplastic	3.5	1582	4
zma-miR166c-5p	Zm00001d040155_T001	Protein EXECUTER 2 chloroplastic	3.5	1624	4
zma-miR166c-5p	Zm00001d040155_T006	Protein EXECUTER 2 chloroplastic	3.5	2392	4
zma-miR166c-5p	Zm00001d040155_T003	Protein EXECUTER 2 chloroplastic	3.5	1681	4
zma-miR166j-3p	Zm00001d032681_T007	Homeobox-leucine zipper protein REVOLUTA	2.5	1172	1
zma-miR166j-3p	Zm00001d032681_T002	Homeobox-leucine zipper protein REVOLUTA	2.5	906	1
zma-miR166j-3p	Zm00001d032681_T003	Homeobox-leucine zipper protein REVOLUTA	2.5	906	1
zma-miR166j-3p	Zm00001d032681_T005	Homeobox-leucine zipper protein REVOLUTA	2.5	1172	1
zma-miR166j-3p	Zm00001d032681_T004	Homeobox-leucine zipper protein REVOLUTA	2.5	1172	1
zma-miR166j-3p	Zm00001d027317_T005	rolled leaf2	2.5	1394	0
zma-miR166j-3p	Zm00001d027317_T032	rolled leaf2	2.5	339	0
zma-miR166j-3p	Zm00001d027317_T001	rolled leaf2	2.5	1394	0
zma-miR166j-3p	Zm00001d027317_T004	rolled leaf2	2.5	1394	0
zma-miR166j-3p	Zm00001d027317_T029	rolled leaf2	2.5	901	0
zma-miR166j-3p	Zm00001d027317_T023	rolled leaf2	2.5	929	0
zma-miR166j-3p	Zm00001d041489_T009	Homeobox-leucine zipper protein ATHB-14	2.5	771	0
zma-miR166j-3p	Zm00001d027317_T013	rolled leaf2	2.5	1212	0
zma-miR166j-3p	Zm00001d027317_T008	rolled leaf2	2.5	1229	0
zma-miR166j-3p	Zm00001d027317_T003	rolled leaf2	2.5	1394	0
zma-miR166j-3p	Zm00001d027317_T007	rolled leaf2	2.5	1229	0
zma-miR166j-3p	Zm00001d027317_T027	rolled leaf2	2.5	915	0
zma-miR166j-3p	Zm00001d027317_T010	rolled leaf2	2.5	1212	0
zma-miR166j-3p	Zm00001d031061_T001	Homeobox-leucine zipper protein ATHB-14	2.5	920	0
zma-miR166j-3p	Zm00001d041489_T010	Homeobox-leucine zipper protein ATHB-14	2.5	813	0
zma-miR166j-3p	Zm00001d027317_T031	rolled leaf2	2.5	817	0
zma-miR166j-3p	Zm00001d027317_T017	rolled leaf2	2.5	1211	0
zma-miR166j-3p	Zm00001d027317_T024	rolled leaf2	2.5	928	0
zma-miR166j-3p	Zm00001d041489_T008	Homeobox-leucine zipper protein ATHB-14	2.5	735	0
zma-miR166j-3p	Zm00001d027317_T019	rolled leaf2	2.5	1068	0
zma-miR166j-3p	Zm00001d031061_T009	Homeobox-leucine zipper protein ATHB-14	2.5	851	0
zma-miR166j-3p	Zm00001d031061_T002	Homeobox-leucine zipper protein ATHB-14	2.5	851	2
zma-miR166j-3p	Zm00001d048527_T004	Homeobox-leucine zipper protein REVOLUTA	2.5	1496	0
zma-miR166j-3p	Zm00001d024060_T001	Homeobox-leucine zipper protein REVOLUTA	3.5	496	0
zma-miR166j-3p	Zm00001d026325_T001	Homeobox-leucine zipper protein ATHB-14	2.5	178	0
zma-miR166j-3p	Zm00001d033246_T003	Homeobox-leucine zipper protein ATHB-14	2.5	981	0
zma-miR166j-3p	Zm00001d013699_T001	Homeobox-leucine zipper protein ATHB-14	2.5	776	2
zma-miR166j-3p	Zm00001d033246_T001	Homeobox-leucine zipper protein ATHB-14	2.5	981	0
zma-miR166j-3p	Zm00001d033246_T004	Homeobox-leucine zipper protein ATHB-14	2.5	995	0
zma-miR166j-3p	Zm00001d033246_T002	Homeobox-leucine zipper protein ATHB-14	2.5	981	0
zma-miR166j-3p	Zm00001d031061_T007	Homeobox-leucine zipper protein ATHB-14	2.5	851	0
zma-miR166j-3p	Zm00001d048527_T036	Homeobox-leucine zipper protein REVOLUTA	2.5	1222	0
zma-miR166j-3p	Zm00001d014252_T001	Homeobox-leucine zipper protein ATHB-15	2.5	290	0
zma-miR166j-3p	Zm00001d014252_T002	Homeobox-leucine zipper protein ATHB-15	2.5	290	2
zma-miR166j-3p	Zm00001d048527_T017	Homeobox-leucine zipper protein REVOLUTA	2.5	1058	0
zma-miR166j-3p	Zm00001d048527_T001	Homeobox-leucine zipper protein REVOLUTA	2.5	937	0
zma-miR166j-3p	Zm00001d041489_T002	Homeobox-leucine zipper protein ATHB-14	2.5	813	2
zma-miR166j-3p	Zm00001d031061_T003	Homeobox-leucine zipper protein ATHB-14	2.5	888	0
zma-miR166j-3p	Zm00001d048527_T019	Homeobox-leucine zipper protein REVOLUTA	2.5	1224	0
zma-miR166j-3p	Zm00001d048527_T028	Homeobox-leucine zipper protein REVOLUTA	2.5	937	0
zma-miR166j-3p	Zm00001d041489_T005	Homeobox-leucine zipper protein ATHB-14	2.5	2019	2
zma-miR166j-3p	Zm00001d048527_T027	Homeobox-leucine zipper protein REVOLUTA	2.5	925	0
zma-miR166j-3p	Zm00001d048527_T031	Homeobox-leucine zipper protein REVOLUTA	2.5	939	0
zma-miR166j-3p	Zm00001d048527_T015	Homeobox-leucine zipper protein REVOLUTA	2.5	1209	0
zma-miR166j-3p	Zm00001d048527_T011	Homeobox-leucine zipper protein REVOLUTA	2.5	1058	0
zma-miR166j-3p	Zm00001d051851_T001	plant/F8L15-130 protein	3.5	2724	2
zma-miR166j-3p	Zm00001d051851_T003	plant/F8L15-130 protein	3.5	2724	3
zma-miR166j-3p	Zm00001d051851_T002	plant/F8L15-130 protein	3.5	2724	3
zma-miR166j-3p	Zm00001d031061_T008	Homeobox-leucine zipper protein ATHB-14	2.5	888	0
zma-miR166j-3p	Zm00001d041489_T007	Homeobox-leucine zipper protein ATHB-14	2.5	803	2
zma-miR166j-3p	Zm00001d048527_T023	Homeobox-leucine zipper protein REVOLUTA	2.5	810	0
zma-miR166j-3p	Zm00001d048527_T034	Homeobox-leucine zipper protein REVOLUTA	2.5	1496	0
zma-miR166j-3p	Zm00001d048527_T030	Homeobox-leucine zipper protein REVOLUTA	2.5	1010	0
zma-miR166j-3p	Zm00001d048527_T022	Homeobox-leucine zipper protein REVOLUTA	2.5	339	0
zma-miR166j-3p	Zm00001d048527_T025	Homeobox-leucine zipper protein REVOLUTA	2.5	915	0
zma-miR166j-3p	Zm00001d031061_T006	Homeobox-leucine zipper protein ATHB-14	2.5	730	2
zma-miR166l-3p	Zm00001d032681_T002	Homeobox-leucine zipper protein REVOLUTA	3	906	1
zma-miR166l-3p	Zm00001d032681_T003	Homeobox-leucine zipper protein REVOLUTA	3	906	1
zma-miR166l-3p	Zm00001d032681_T005	Homeobox-leucine zipper protein REVOLUTA	3	1172	1
zma-miR166l-3p	Zm00001d032681_T007	Homeobox-leucine zipper protein REVOLUTA	3	1172	1
zma-miR166l-3p	Zm00001d032681_T004	Homeobox-leucine zipper protein REVOLUTA	3	1172	1
zma-miR166l-3p	Zm00001d027317_T005	rolled leaf2	3	1394	0
zma-miR166l-3p	Zm00001d027317_T032	rolled leaf2	3	339	0
zma-miR166l-3p	Zm00001d027317_T001	rolled leaf2	3	1394	0
zma-miR166l-3p	Zm00001d027317_T004	rolled leaf2	3	1394	0
zma-miR166l-3p	Zm00001d027317_T029	rolled leaf2	3	901	0
zma-miR166l-3p	Zm00001d027317_T023	rolled leaf2	3	929	0
zma-miR166l-3p	Zm00001d041489_T009	Homeobox-leucine zipper protein ATHB-14	3	771	0
zma-miR166l-3p	Zm00001d027317_T013	rolled leaf2	3	1212	0
zma-miR166l-3p	Zm00001d027317_T008	rolled leaf2	3	1229	0
zma-miR166l-3p	Zm00001d027317_T003	rolled leaf2	3	1394	0
zma-miR166l-3p	Zm00001d027317_T007	rolled leaf2	3	1229	0
zma-miR166l-3p	Zm00001d027317_T027	rolled leaf2	3	915	0
zma-miR166l-3p	Zm00001d027317_T010	rolled leaf2	3	1212	0
zma-miR166l-3p	Zm00001d031061_T001	Homeobox-leucine zipper protein ATHB-14	3	920	0
zma-miR166l-3p	Zm00001d041489_T010	Homeobox-leucine zipper protein ATHB-14	3	813	0
zma-miR166l-3p	Zm00001d027317_T017	rolled leaf2	3	1211	0
zma-miR166l-3p	Zm00001d027317_T024	rolled leaf2	3	928	0
zma-miR166l-3p	Zm00001d041489_T008	Homeobox-leucine zipper protein ATHB-14	3	735	0
zma-miR166l-3p	Zm00001d027317_T019	rolled leaf2	3	1068	0
zma-miR166l-3p	Zm00001d031061_T009	Homeobox-leucine zipper protein ATHB-14	3	851	0
zma-miR166l-3p	Zm00001d027293_T010	signal recognition particle protein subunit 9	4	554	2
zma-miR166l-3p	Zm00001d031061_T002	Homeobox-leucine zipper protein ATHB-14	3	851	2
zma-miR166l-3p	Zm00001d048527_T004	Homeobox-leucine zipper protein REVOLUTA	3	1496	0
zma-miR166l-3p	Zm00001d024060_T001	Homeobox-leucine zipper protein REVOLUTA	4	496	0
zma-miR166l-3p	Zm00001d026325_T001	Homeobox-leucine zipper protein ATHB-14	3	178	0
zma-miR166l-3p	Zm00001d033246_T003	Homeobox-leucine zipper protein ATHB-14	3	981	0
zma-miR166l-3p	Zm00001d033246_T004	Homeobox-leucine zipper protein ATHB-14	3	995	0
zma-miR166l-3p	Zm00001d013699_T001	Homeobox-leucine zipper protein ATHB-14	3	776	2
zma-miR166l-3p	Zm00001d033246_T001	Homeobox-leucine zipper protein ATHB-14	3	981	0
zma-miR166l-3p	Zm00001d033246_T002	Homeobox-leucine zipper protein ATHB-14	3	981	0
zma-miR166l-3p	Zm00001d031061_T007	Homeobox-leucine zipper protein ATHB-14	3	851	0
zma-miR166l-3p	Zm00001d048527_T036	Homeobox-leucine zipper protein REVOLUTA	3	1222	0
zma-miR166l-3p	Zm00001d014252_T002	Homeobox-leucine zipper protein ATHB-15	3	290	2
zma-miR166l-3p	Zm00001d014252_T001	Homeobox-leucine zipper protein ATHB-15	3	290	0
zma-miR166l-3p	Zm00001d048527_T017	Homeobox-leucine zipper protein REVOLUTA	3	1058	0
zma-miR166l-3p	Zm00001d048527_T001	Homeobox-leucine zipper protein REVOLUTA	3	937	0
zma-miR166l-3p	Zm00001d041489_T002	Homeobox-leucine zipper protein ATHB-14	3	813	2
zma-miR166l-3p	Zm00001d031061_T003	Homeobox-leucine zipper protein ATHB-14	3	888	0
zma-miR166l-3p	Zm00001d048527_T019	Homeobox-leucine zipper protein REVOLUTA	3	1224	0
zma-miR166l-3p	Zm00001d048527_T028	Homeobox-leucine zipper protein REVOLUTA	3	937	0
zma-miR166l-3p	Zm00001d041489_T005	Homeobox-leucine zipper protein ATHB-14	3	2019	2
zma-miR166l-3p	Zm00001d048527_T027	Homeobox-leucine zipper protein REVOLUTA	3	925	0
zma-miR166l-3p	Zm00001d048527_T031	Homeobox-leucine zipper protein REVOLUTA	3	939	0
zma-miR166l-3p	Zm00001d048527_T015	Homeobox-leucine zipper protein REVOLUTA	3	1209	0
zma-miR166l-3p	Zm00001d048527_T011	Homeobox-leucine zipper protein REVOLUTA	3	1058	0
zma-miR166l-3p	Zm00001d051851_T001	plant/F8L15-130 protein	4	2724	2
zma-miR166l-3p	Zm00001d051851_T003	plant/F8L15-130 protein	4	2724	3
zma-miR166l-3p	Zm00001d051851_T002	plant/F8L15-130 protein	4	2724	3
zma-miR166l-3p	Zm00001d041489_T007	Homeobox-leucine zipper protein ATHB-14	3	803	2
zma-miR166l-3p	Zm00001d031061_T008	Homeobox-leucine zipper protein ATHB-14	3	888	0
zma-miR166l-3p	Zm00001d048527_T023	Homeobox-leucine zipper protein REVOLUTA	3	810	0
zma-miR166l-3p	Zm00001d048527_T034	Homeobox-leucine zipper protein REVOLUTA	3	1496	0
zma-miR166l-3p	Zm00001d048527_T030	Homeobox-leucine zipper protein REVOLUTA	3	1010	0
zma-miR166l-3p	Zm00001d048527_T022	Homeobox-leucine zipper protein REVOLUTA	3	339	0
zma-miR166l-3p	Zm00001d048527_T025	Homeobox-leucine zipper protein REVOLUTA	3	915	0
zma-miR166l-3p	Zm00001d031061_T006	Homeobox-leucine zipper protein ATHB-14	3	730	2
zma-miR167a-5p	Zm00001d026590_T018	Auxin response factor 8	4	2306	1
zma-miR167a-5p	Zm00001d001879_T031	Auxin response factor 3	4	3458	1
zma-miR167a-5p	Zm00001d001879_T006	Auxin response factor 3	4	3871	2
zma-miR167a-5p	Zm00001d001879_T001	Auxin response factor 3	4	2583	2
zma-miR167a-5p	Zm00001d001879_T023	Auxin response factor 3	4	3178	1
zma-miR167a-5p	Zm00001d026590_T029	Auxin response factor 8	4	1931	1
zma-miR167a-5p	Zm00001d026590_T026	Auxin response factor 8	4	2538	1
zma-miR167a-5p	Zm00001d026590_T013	Auxin response factor 8	4	2412	2
zma-miR167a-5p	Zm00001d026590_T023	Auxin response factor 8	4	2451	1
zma-miR167a-5p	Zm00001d001879_T037	Auxin response factor 3	4	2136	1
zma-miR167a-5p	Zm00001d026590_T016	Auxin response factor 8	4	2465	2
zma-miR167a-5p	Zm00001d026590_T027	Auxin response factor 8	4	2455	1
zma-miR167a-5p	Zm00001d026590_T001	Auxin response factor 8	4	2541	2
zma-miR167a-5p	Zm00001d001879_T028	Auxin response factor 3	4	2509	0
zma-miR167a-5p	Zm00001d001879_T014	Auxin response factor 3	4	2540	0
zma-miR167a-5p	Zm00001d001879_T029	Auxin response factor 3	4	3004	0
zma-miR167a-5p	Zm00001d001879_T027	Auxin response factor 3	4	3635	2
zma-miR167a-5p	Zm00001d026590_T002	Auxin response factor 8	4	2709	2
zma-miR167a-5p	Zm00001d001879_T025	Auxin response factor 3	4	2578	2
zma-miR167a-5p	Zm00001d001879_T039	Auxin response factor 3	4	2386	2
zma-miR167a-5p	Zm00001d001879_T026	Auxin response factor 3	4	3068	1
zma-miR167a-5p	Zm00001d001879_T019	Auxin response factor 3	4	2521	2
zma-miR167a-5p	Zm00001d001879_T036	Auxin response factor 3	4	2370	1
zma-miR167a-5p	Zm00001d001879_T012	Auxin response factor 3	4	2538	1
zma-miR167a-5p	Zm00001d026590_T004	Auxin response factor 8	4	2620	2
zma-miR167a-5p	Zm00001d026590_T017	Auxin response factor 8	4	2982	2
zma-miR167a-5p	Zm00001d026590_T021	Auxin response factor 8	4	2474	4
zma-miR167a-5p	Zm00001d026590_T019	Auxin response factor 8	4	2504	4
zma-miR167a-5p	Zm00001d026590_T015	Auxin response factor 8	4	2922	4
zma-miR167a-5p	Zm00001d001879_T016	Auxin response factor 3	4	2489	2
zma-miR167a-5p	Zm00001d026590_T031	Auxin response factor 8	4	2555	1
zma-miR167a-5p	Zm00001d026590_T014	Auxin response factor 8	4	2512	2
zma-miR167a-5p	Zm00001d026590_T006	Auxin response factor 8	4	3037	2
zma-miR167a-5p	Zm00001d001879_T010	Auxin response factor 3	4	2545	4
zma-miR167a-5p	Zm00001d026590_T003	Auxin response factor 8	4	2719	4
zma-miR167a-5p	Zm00001d001879_T004	Auxin response factor 3	4	2471	4
zma-miR167a-5p	Zm00001d026590_T011	Auxin response factor 8	4	2125	4
zma-miR167a-5p	Zm00001d001879_T030	Auxin response factor 3	4	3030	1
zma-miR167a-5p	Zm00001d001879_T024	Auxin response factor 3	4	2521	2
zma-miR167a-5p	Zm00001d001879_T011	Auxin response factor 3	4	2146	1
zma-miR167a-5p	Zm00001d001879_T020	Auxin response factor 3	4	4036	2
zma-miR167a-5p	Zm00001d001879_T032	Auxin response factor 3	4	2574	2
zma-miR167a-5p	Zm00001d001879_T022	Auxin response factor 3	4	2314	2
zma-miR167a-5p	Zm00001d001879_T008	Auxin response factor 3	4	2567	2
zma-miR167a-5p	Zm00001d026590_T008	Auxin response factor 8	4	2612	4
zma-miR167a-5p	Zm00001d026590_T007	Auxin response factor 8	4	2124	4
zma-miR167a-5p	Zm00001d026590_T024	Auxin response factor 8	4	2602	4
zma-miR167a-5p	Zm00001d001879_T005	Auxin response factor 3	4	2560	4
zma-miR167a-5p	Zm00001d026590_T009	Auxin response factor 8	4	2516	4
zma-miR167a-5p	Zm00001d001879_T009	Auxin response factor 3	4	2627	4
zma-miR167a-5p	Zm00001d026590_T030	Auxin response factor 8	4	2504	4
zma-miR167a-5p	Zm00001d001879_T038	Auxin response factor 3	4	1940	4
zma-miR167a-5p	Zm00001d001879_T035	Auxin response factor 3	4	2413	4
zma-miR167a-5p	Zm00001d001879_T002	Auxin response factor 3	4	2554	4
zma-miR167a-5p	Zm00001d001879_T021	Auxin response factor 3	4	2468	4
zma-miR167a-5p	Zm00001d001879_T015	Auxin response factor 3	4	2625	4
zma-miR167g-3p	Zm00001d006317_T003	Putative E3 ubiquitin-protein ligase RF4	4	3970	3
zma-miR167g-3p	Zm00001d006317_T002	Putative E3 ubiquitin-protein ligase RF4	4	2806	3
zma-miR167g-3p	Zm00001d006317_T001	Putative E3 ubiquitin-protein ligase RF4	4	2708	3
zma-miR167g-3p	Zm00001d006317_T004	Putative E3 ubiquitin-protein ligase RF4	4	2619	3
zma-miR167h-3p	Zm00001d048358_T001	aconitase3	4	1908	4
zma-miR167h-3p	Zm00001d048358_T002	aconitase3	4	2587	4
zma-miR167h-3p	Zm00001d048358_T003	aconitase3	4	1877	4
zma-miR167h-3p	Zm00001d048358_T005	aconitase3	4	2489	4
zma-miR167h-3p	Zm00001d048358_T004	aconitase3	4	2587	4
zma-miR167j-3p	Zm00001d048092_T009	Retrovirus-related Pol polyprotein LINE-1	4	1642	2
zma-miR167j-3p	Zm00001d048092_T005	Retrovirus-related Pol polyprotein LINE-1	4	4104	2
zma-miR167j-3p	Zm00001d048092_T010	Retrovirus-related Pol polyprotein LINE-1	4	721	2
zma-miR167j-3p	Zm00001d048092_T001	Retrovirus-related Pol polyprotein LINE-1	4	2279	2
zma-miR167j-3p	Zm00001d048092_T007	Retrovirus-related Pol polyprotein LINE-1	4	4024	2
zma-miR167j-3p	Zm00001d048092_T002	Retrovirus-related Pol polyprotein LINE-1	4	2246	2
zma-miR167j-3p	Zm00001d048092_T004	Retrovirus-related Pol polyprotein LINE-1	4	4370	2
zma-miR167j-3p	Zm00001d048092_T008	Retrovirus-related Pol polyprotein LINE-1	4	1035	2
zma-miR167j-3p	Zm00001d048092_T006	Retrovirus-related Pol polyprotein LINE-1	4	1053	2
zma-miR167j-3p	Zm00001d048092_T003	Retrovirus-related Pol polyprotein LINE-1	4	4389	4
zma-miR167j-3p	Zm00001d048092_T011	Retrovirus-related Pol polyprotein LINE-1	4	2958	4
zma-miR167j-3p	Zm00001d023792_T001	Phosphoglucan water dikinase chloroplastic	4	905	4
zma-miR167j-3p	Zm00001d023792_T003	Phosphoglucan water dikinase chloroplastic	4	905	4
zma-miR167j-3p	Zm00001d023792_T002	Phosphoglucan water dikinase chloroplastic	4	905	4
zma-miR167j-3p	Zm00001d023792_T007	Phosphoglucan water dikinase chloroplastic	4	89	4
zma-miR167j-3p	Zm00001d023792_T005	Phosphoglucan water dikinase chloroplastic	4	905	4
zma-miR167j-3p	Zm00001d023792_T004	Phosphoglucan water dikinase chloroplastic	4	905	4
zma-miR167j-3p	Zm00001d023792_T006	Phosphoglucan water dikinase chloroplastic	4	905	4
zma-miR168a-5p	Zm00001d028837_T001	Anaphase-promoting complex subunit 11	3.5	488	4
zma-miR168a-5p	Zm00001d006682_T001	Protein indeterminate-domain 11	4	654	4
zma-miR168a-5p	Zm00001d006682_T002	Protein indeterminate-domain 11	4	609	4
zma-miR169a-5p	Zm00001d002028_T001	Protein FATTY ACID EXPORT 2 chloroplastic	4	491	2
zma-miR169a-5p	Zm00001d018255_T001	Nuclear transcription factor Y subunit A-3	4	1027	4
zma-miR169a-5p	Zm00001d031092_T003	Nuclear transcription factor Y subunit A-10	4	1858	4
zma-miR169a-5p	Zm00001d031092_T001	Nuclear transcription factor Y subunit A-10	4	1446	4
zma-miR169a-5p	Zm00001d031092_T002	Nuclear transcription factor Y subunit A-10	4	1404	4
zma-miR169a-3p	Zm00001d003023_T002	Wall-associated receptor kinase-like 8	4	1460	2
zma-miR169a-3p	Zm00001d003023_T001	Wall-associated receptor kinase-like 8	4	1449	2
zma-miR169a-3p	Zm00001d003019_T002	Protein kinase superfamily protein	4	3043	2
zma-miR169a-3p	Zm00001d003023_T003	Wall-associated receptor kinase-like 8	4	1372	2
zma-miR169a-3p	Zm00001d003023_T004	Wall-associated receptor kinase-like 8	4	1421	4
zma-miR169a-3p	Zm00001d003021_T003	Wall-associated receptor kinase-like 8	4	1372	4
zma-miR169a-3p	Zm00001d003019_T001	Protein kinase superfamily protein	4	1438	4
zma-miR169a-3p	Zm00001d003019_T007	Protein kinase superfamily protein	4	1420	4
zma-miR169a-3p	Zm00001d003069_T002	Wall-associated kinase 3	4	1208	4
zma-miR169a-3p	Zm00001d003021_T001	Wall-associated receptor kinase-like 8	4	1449	4
zma-miR169a-3p	Zm00001d036999_T001	Putative WAK family receptor-like protein kinase	4	1490	4
zma-miR169a-3p	Zm00001d003019_T006	Protein kinase superfamily protein	4	1439	4
zma-miR169a-3p	Zm00001d003069_T001	Wall-associated kinase 3	4	1220	4
zma-miR169a-3p	Zm00001d003021_T004	Wall-associated receptor kinase-like 8	4	1421	4
zma-miR169a-3p	Zm00001d003021_T002	Wall-associated receptor kinase-like 8	4	1460	4
zma-miR169a-3p	Zm00001d003019_T005	Protein kinase superfamily protein	4	1192	4
zma-miR169b-3p	Zm00001d003023_T001	Wall-associated receptor kinase-like 8	4	1449	2
zma-miR169b-3p	Zm00001d003023_T002	Wall-associated receptor kinase-like 8	4	1460	2
zma-miR169b-3p	Zm00001d003019_T002	Protein kinase superfamily protein	4	3043	2
zma-miR169b-3p	Zm00001d003023_T003	Wall-associated receptor kinase-like 8	4	1372	2
zma-miR169b-3p	Zm00001d003021_T002	Wall-associated receptor kinase-like 8	4	1460	4
zma-miR169b-3p	Zm00001d003021_T003	Wall-associated receptor kinase-like 8	4	1372	4
zma-miR169b-3p	Zm00001d003019_T006	Protein kinase superfamily protein	4	1439	4
zma-miR169b-3p	Zm00001d003019_T007	Protein kinase superfamily protein	4	1420	4
zma-miR169b-3p	Zm00001d003021_T004	Wall-associated receptor kinase-like 8	4	1421	4
zma-miR169b-3p	Zm00001d003023_T004	Wall-associated receptor kinase-like 8	4	1421	4
zma-miR169b-3p	Zm00001d003019_T005	Protein kinase superfamily protein	4	1192	4
zma-miR169b-3p	Zm00001d003069_T002	Wall-associated kinase 3	4	1208	4
zma-miR169b-3p	Zm00001d036999_T001	Putative WAK family receptor-like protein kinase	4	1490	4
zma-miR169b-3p	Zm00001d003021_T001	Wall-associated receptor kinase-like 8	4	1449	4
zma-miR169b-3p	Zm00001d003019_T001	Protein kinase superfamily protein	4	1438	4
zma-miR169b-3p	Zm00001d003069_T001	Wall-associated kinase 3	4	1220	4
zma-miR169c-5p	Zm00001d018255_T001	Nuclear transcription factor Y subunit A-3	3	1025	0
zma-miR169c-5p	Zm00001d002028_T001	Protein FATTY ACID EXPORT 2 chloroplastic	4	491	2
zma-miR169c-5p	Zm00001d031092_T001	Nuclear transcription factor Y subunit A-10	4	1446	4
zma-miR169c-5p	Zm00001d031092_T002	Nuclear transcription factor Y subunit A-10	4	1404	4
zma-miR169c-5p	Zm00001d031092_T003	Nuclear transcription factor Y subunit A-10	4	1858	4
zma-miR169f-5p	Zm00001d018255_T001	Nuclear transcription factor Y subunit A-3	2	1025	0
zma-miR169f-5p	Zm00001d033602_T002	Nuclear transcription factor Y subunit A-9	3	1307	0
zma-miR169f-5p	Zm00001d033602_T001	Nuclear transcription factor Y subunit A-9	3	1280	0
zma-miR169f-5p	Zm00001d033602_T004	Nuclear transcription factor Y subunit A-9	3	2008	0
zma-miR169f-5p	Zm00001d033602_T003	Nuclear transcription factor Y subunit A-9	3	2457	0
zma-miR169f-5p	Zm00001d033215_T004	CCAAT-HAP2-transcription factor 26	2.5	1270	0
zma-miR169f-5p	Zm00001d033215_T001	CCAAT-HAP2-transcription factor 26	2.5	1386	0
zma-miR169f-5p	Zm00001d033215_T003	CCAAT-HAP2-transcription factor 26	2.5	1342	0
zma-miR169f-5p	Zm00001d033215_T002	CCAAT-HAP2-transcription factor 26	2.5	1309	0
zma-miR169f-5p	Zm00001d027874_T008	nuclear transcription factor y subunit a1	3	2093	0
zma-miR169f-5p	Zm00001d012656_T001	Lipoyl synthase 1%2C chloroplastic	4	100	2
zma-miR169f-5p	Zm00001d012656_T004	Lipoyl synthase 1%2C chloroplastic	4	752	2
zma-miR169f-5p	Zm00001d012656_T002	Lipoyl synthase 1%2C chloroplastic	4	836	2
zma-miR169f-5p	Zm00001d012656_T003	Lipoyl synthase 1%2C chloroplastic	4	836	2
zma-miR169f-5p	Zm00001d027874_T007	nuclear transcription factor y subunit a1	3	2505	0
zma-miR169f-5p	Zm00001d027874_T005	nuclear transcription factor y subunit a1	3	1013	0
zma-miR169f-5p	Zm00001d027874_T002	nuclear transcription factor y subunit a1	3	1036	0
zma-miR169f-5p	Zm00001d027874_T010	nuclear transcription factor y subunit a1	3	977	0
zma-miR169f-5p	Zm00001d027874_T009	nuclear transcription factor y subunit a1	3	1011	0
zma-miR169f-5p	Zm00001d027874_T003	nuclear transcription factor y subunit a1	3	992	0
zma-miR169f-5p	Zm00001d027874_T004	nuclear transcription factor y subunit a1	3	986	0
zma-miR169f-5p	Zm00001d027874_T001	nuclear transcription factor y subunit a1	3	1332	0
zma-miR169f-5p	Zm00001d027874_T011	nuclear transcription factor y subunit a1	3	1006	0
zma-miR169f-5p	Zm00001d027874_T006	nuclear transcription factor y subunit a1	3	1826	0
zma-miR169f-5p	Zm00001d006835_T002	Nuclear transcription factor Y subunit A-8	3	2099	2
zma-miR169f-5p	Zm00001d006835_T006	Nuclear transcription factor Y subunit A-8	3	1027	0
zma-miR169f-5p	Zm00001d006835_T007	Nuclear transcription factor Y subunit A-8	3	1570	0
zma-miR169f-5p	Zm00001d006835_T003	Nuclear transcription factor Y subunit A-8	3	1141	0
zma-miR169f-5p	Zm00001d006835_T005	Nuclear transcription factor Y subunit A-8	3	1462	0
zma-miR169f-5p	Zm00001d006835_T001	Nuclear transcription factor Y subunit A-8	3	1704	0
zma-miR169f-5p	Zm00001d006835_T008	Nuclear transcription factor Y subunit A-8	3	1687	0
zma-miR169f-5p	Zm00001d006835_T004	Nuclear transcription factor Y subunit A-8	3	1124	0
zma-miR169f-5p	Zm00001d029489_T002	Nuclear transcription factor Y subunit A-8	4	807	0
zma-miR169f-5p	Zm00001d022109_T008	Nuclear transcription factor Y subunit A-8	3	1208	4
zma-miR169f-5p	Zm00001d022109_T005	Nuclear transcription factor Y subunit A-8	3	1047	4
zma-miR169f-5p	Zm00001d022109_T006	Nuclear transcription factor Y subunit A-8	3	1033	4
zma-miR169f-5p	Zm00001d022109_T011	Nuclear transcription factor Y subunit A-8	3	1948	4
zma-miR169f-5p	Zm00001d022109_T003	Nuclear transcription factor Y subunit A-8	3	1775	4
zma-miR169f-5p	Zm00001d022109_T007	Nuclear transcription factor Y subunit A-8	3	1167	4
zma-miR169f-5p	Zm00001d031092_T003	Nuclear transcription factor Y subunit A-10	3.5	1856	2
zma-miR169f-5p	Zm00001d031092_T001	Nuclear transcription factor Y subunit A-10	2.5	1444	2
zma-miR169f-5p	Zm00001d031092_T002	Nuclear transcription factor Y subunit A-10	3.5	1402	2
zma-miR169f-5p	Zm00001d032156_T008	Omega-6 fatty acid desaturase chloroplastic	4	1756	4
zma-miR169f-5p	Zm00001d032156_T010	Omega-6 fatty acid desaturase chloroplastic	4	1619	4
zma-miR169f-5p	Zm00001d032156_T011	Omega-6 fatty acid desaturase chloroplastic	4	1061	4
zma-miR169f-5p	Zm00001d032156_T009	Omega-6 fatty acid desaturase chloroplastic	4	696	4
zma-miR169f-5p	Zm00001d032156_T007	Omega-6 fatty acid desaturase chloroplastic	4	940	4
zma-miR169f-5p	Zm00001d032156_T012	Omega-6 fatty acid desaturase chloroplastic	4	1254	4
zma-miR169f-5p	Zm00001d032156_T002	Omega-6 fatty acid desaturase chloroplastic	4	998	4
zma-miR169f-5p	Zm00001d032156_T006	Omega-6 fatty acid desaturase chloroplastic	4	1821	4
zma-miR169f-5p	Zm00001d032156_T004	Omega-6 fatty acid desaturase chloroplastic	4	998	4
zma-miR169f-5p	Zm00001d032156_T003	Omega-6 fatty acid desaturase chloroplastic	4	938	4
zma-miR169i-3p	Zm00001d029968_T001	Nucleoside diphosphate kinase family protein	4	440	4
zma-miR169i-3p	Zm00001d016519_T001	-	3	2438	4
zma-miR169i-3p	Zm00001d018370_T001	Leucine aminopeptidase 2 chloroplastic	3	1545	2
zma-miR169i-3p	Zm00001d016519_T002	-	3	2378	4
zma-miR169i-3p	Zm00001d018370_T002	Leucine aminopeptidase 2 chloroplastic	3	1545	2
zma-miR169i-3p	Zm00001d018370_T003	Leucine aminopeptidase 2 chloroplastic	3	1566	2
zma-miR169i-3p	Zm00001d018370_T004	Leucine aminopeptidase 2 chloroplastic	3	985	2
zma-miR169i-3p	Zm00001d003493_T002	ribosomal protein L32 homolog32	3.5	342	4
zma-miR169i-3p	Zm00001d003493_T001	ribosomal protein L32 homolog32	3.5	351	4
zma-miR169i-3p	Zm00001d023258_T001	Calcium-transporting ATPase 4 plasma membrane-type	3	2588	4
zma-miR169i-3p	Zm00001d003493_T002	ribosomal protein L32 homolog32	4	342	4
zma-miR169i-3p	Zm00001d037877_T001	Elongation factor 1-alpha	3	1211	2
zma-miR169i-3p	Zm00001d037877_T010	Elongation factor 1-alpha	3	797	2
zma-miR169i-3p	Zm00001d037877_T002	Elongation factor 1-alpha	3	1650	2
zma-miR169i-3p	Zm00001d037877_T005	Elongation factor 1-alpha	4	1125	2
zma-miR169i-3p	Zm00001d021061_T001	60S ribosomal protein L7a-1	3	824	2
zma-miR169i-3p	Zm00001d048623_T002	Putative MYB DNA-binding domain superfamily protein	3	446	4
zma-miR169i-3p	Zm00001d048623_T001	Putative MYB DNA-binding domain superfamily protein	3.5	477	4
zma-miR169i-3p	Zm00001d037875_T011	elongation factor alpha2	3	797	2
zma-miR169i-3p	Zm00001d037875_T008	elongation factor alpha2	4	1483	2
zma-miR169i-3p	Zm00001d037877_T011	Elongation factor 1-alpha	3	1490	2
zma-miR169i-3p	Zm00001d037875_T006	elongation factor alpha2	4	390	2
zma-miR169i-3p	Zm00001d037875_T009	elongation factor alpha2	4	957	2
zma-miR169i-3p	Zm00001d037875_T014	elongation factor alpha2	4	1057	2
zma-miR169i-3p	Zm00001d037877_T007	Elongation factor 1-alpha	3	1484	4
zma-miR169i-3p	Zm00001d037875_T010	elongation factor alpha2	3	809	4
zma-miR169i-3p	Zm00001d037877_T003	Elongation factor 1-alpha	3	1121	4
zma-miR169i-3p	Zm00001d037877_T014	Elongation factor 1-alpha	3	1057	4
zma-miR169i-3p	Zm00001d037877_T015	Elongation factor 1-alpha	4	390	4
zma-miR169i-3p	Zm00001d037877_T006	Elongation factor 1-alpha	3	305	4
zma-miR169i-3p	Zm00001d035170_T001	Pre-mRNA-splicing factor SLU7-A	4	1491	4
zma-miR169i-3p	Zm00001d035170_T002	Pre-mRNA-splicing factor SLU7-A	4	1441	4
zma-miR169i-3p	Zm00001d006100_T001	60S ribosomal protein L7a-1	3.5	967	4
zma-miR169i-3p	Zm00001d050616_T001	26S protease regulatory subunit 6B%3B 26S proteasome regulatory complex ATPase RPT3 isoform 1%3B 26S proteasome regulatory complex ATPase RPT3 isoform 2	4	848	4
zma-miR169i-3p	Zm00001d050616_T002	26S protease regulatory subunit 6B%3B 26S proteasome regulatory complex ATPase RPT3 isoform 1%3B 26S proteasome regulatory complex ATPase RPT3 isoform 2	4	918	4
zma-miR169i-3p	Zm00001d050616_T003	26S protease regulatory subunit 6B%3B 26S proteasome regulatory complex ATPase RPT3 isoform 1%3B 26S proteasome regulatory complex ATPase RPT3 isoform 2	4	874	4
zma-miR169i-3p	Zm00001d050616_T004	26S protease regulatory subunit 6B%3B 26S proteasome regulatory complex ATPase RPT3 isoform 1%3B 26S proteasome regulatory complex ATPase RPT3 isoform 2	4	762	4
zma-miR169i-3p	Zm00001d037875_T005	elongation factor alpha2	4	1125	4
zma-miR169i-3p	Zm00001d037875_T001	elongation factor alpha2	4	1310	4
zma-miR169i-3p	Zm00001d037875_T002	elongation factor alpha2	3	1647	4
zma-miR169i-3p	Zm00001d037875_T003	elongation factor alpha2	3	1119	4
zma-miR169i-3p	Zm00001d021788_T001	Elongation factor 1-alpha	4	1284	2
zma-miR169i-3p	Zm00001d006596_T001	Elongation factor 1-alpha 2	4	1065	2
zma-miR169i-5p	Zm00001d018255_T001	Nuclear transcription factor Y subunit A-3	2	1025	2
zma-miR169i-5p	Zm00001d013676_T004	Nuclear transcription factor Y subunit A-10	3	1359	0
zma-miR169i-5p	Zm00001d013676_T003	Nuclear transcription factor Y subunit A-10	3	1313	0
zma-miR169i-5p	Zm00001d013676_T001	Nuclear transcription factor Y subunit A-10	3	1376	0
zma-miR169i-5p	Zm00001d013676_T002	Nuclear transcription factor Y subunit A-10	3	1623	0
zma-miR169i-5p	Zm00001d033602_T002	Nuclear transcription factor Y subunit A-9	3	1307	0
zma-miR169i-5p	Zm00001d033602_T003	Nuclear transcription factor Y subunit A-9	3	2457	0
zma-miR169i-5p	Zm00001d033602_T001	Nuclear transcription factor Y subunit A-9	3	1280	0
zma-miR169i-5p	Zm00001d033602_T004	Nuclear transcription factor Y subunit A-9	3	2008	0
zma-miR169i-5p	Zm00001d033215_T001	CCAAT-HAP2-transcription factor 26	3	1386	0
zma-miR169i-5p	Zm00001d033215_T003	CCAAT-HAP2-transcription factor 26	3	1342	0
zma-miR169i-5p	Zm00001d033215_T002	CCAAT-HAP2-transcription factor 26	3	1309	0
zma-miR169i-5p	Zm00001d033215_T004	CCAAT-HAP2-transcription factor 26	3	1270	0
zma-miR169i-5p	Zm00001d027874_T008	nuclear transcription factor y subunit a1	3	2093	0
zma-miR169i-5p	Zm00001d027874_T007	nuclear transcription factor y subunit a1	3	2505	0
zma-miR169i-5p	Zm00001d027874_T005	nuclear transcription factor y subunit a1	3	1013	0
zma-miR169i-5p	Zm00001d027874_T002	nuclear transcription factor y subunit a1	3	1036	0
zma-miR169i-5p	Zm00001d027874_T010	nuclear transcription factor y subunit a1	3	977	0
zma-miR169i-5p	Zm00001d027874_T009	nuclear transcription factor y subunit a1	3	1011	0
zma-miR169i-5p	Zm00001d027874_T003	nuclear transcription factor y subunit a1	3	992	0
zma-miR169i-5p	Zm00001d027874_T004	nuclear transcription factor y subunit a1	3	986	0
zma-miR169i-5p	Zm00001d027874_T001	nuclear transcription factor y subunit a1	3	1332	0
zma-miR169i-5p	Zm00001d027874_T011	nuclear transcription factor y subunit a1	3	1006	0
zma-miR169i-5p	Zm00001d027874_T006	nuclear transcription factor y subunit a1	3	1826	0
zma-miR169i-5p	Zm00001d006835_T007	Nuclear transcription factor Y subunit A-8	4	1570	0
zma-miR169i-5p	Zm00001d006835_T005	Nuclear transcription factor Y subunit A-8	4	1462	0
zma-miR169i-5p	Zm00001d006835_T002	Nuclear transcription factor Y subunit A-8	4	2099	2
zma-miR169i-5p	Zm00001d006835_T008	Nuclear transcription factor Y subunit A-8	4	1687	0
zma-miR169i-5p	Zm00001d006835_T003	Nuclear transcription factor Y subunit A-8	4	1141	0
zma-miR169i-5p	Zm00001d006835_T006	Nuclear transcription factor Y subunit A-8	4	1027	0
zma-miR169i-5p	Zm00001d006835_T001	Nuclear transcription factor Y subunit A-8	4	1704	0
zma-miR169i-5p	Zm00001d006835_T004	Nuclear transcription factor Y subunit A-8	4	1124	0
zma-miR169i-5p	Zm00001d029489_T002	Nuclear transcription factor Y subunit A-8	3.5	807	0
zma-miR169i-5p	Zm00001d022109_T003	Nuclear transcription factor Y subunit A-8	4	1775	4
zma-miR169i-5p	Zm00001d022109_T005	Nuclear transcription factor Y subunit A-8	4	1047	4
zma-miR169i-5p	Zm00001d022109_T011	Nuclear transcription factor Y subunit A-8	4	1948	4
zma-miR169i-5p	Zm00001d022109_T007	Nuclear transcription factor Y subunit A-8	4	1167	4
zma-miR169i-5p	Zm00001d022109_T006	Nuclear transcription factor Y subunit A-8	4	1033	4
zma-miR169i-5p	Zm00001d022109_T008	Nuclear transcription factor Y subunit A-8	4	1208	4
zma-miR169i-5p	Zm00001d031092_T003	Nuclear transcription factor Y subunit A-10	3	1856	2
zma-miR169i-5p	Zm00001d031092_T002	Nuclear transcription factor Y subunit A-10	3	1402	2
zma-miR169i-5p	Zm00001d031092_T001	Nuclear transcription factor Y subunit A-10	3	1444	2
zma-miR169m-3p	Zm00001d020228_T001	-	4	275	4
zma-miR169m-3p	Zm00001d020228_T002	-	4	275	4
zma-miR169m-5p	Zm00001d033215_T001	CCAAT-HAP2-transcription factor 26	4	1386	0
zma-miR169m-5p	Zm00001d033215_T004	CCAAT-HAP2-transcription factor 26	4	1270	0
zma-miR169m-5p	Zm00001d033215_T002	CCAAT-HAP2-transcription factor 26	4	1309	0
zma-miR169m-5p	Zm00001d033215_T003	CCAAT-HAP2-transcription factor 26	4	1342	0
zma-miR169m-5p	Zm00001d031092_T003	Nuclear transcription factor Y subunit A-10	3	1856	2
zma-miR169m-5p	Zm00001d031092_T001	Nuclear transcription factor Y subunit A-10	3	1444	2
zma-miR169m-5p	Zm00001d031092_T002	Nuclear transcription factor Y subunit A-10	3	1402	2
zma-miR169r-3p	Zm00001d043126_T007	Ulp1 protease family C-terminal catalytic domain containing protein expressed	4	2300	4
zma-miR169r-3p	Zm00001d043126_T005	Ulp1 protease family C-terminal catalytic domain containing protein expressed	4	1664	4
zma-miR169r-3p	Zm00001d043126_T002	Ulp1 protease family C-terminal catalytic domain containing protein expressed	4	1505	4
zma-miR169r-3p	Zm00001d043126_T003	Ulp1 protease family C-terminal catalytic domain containing protein expressed	4	1664	4
zma-miR169r-3p	Zm00001d043126_T008	Ulp1 protease family C-terminal catalytic domain containing protein expressed	4	1505	4
zma-miR169r-3p	Zm00001d043126_T001	Ulp1 protease family C-terminal catalytic domain containing protein expressed	4	1084	4
zma-miR169r-3p	Zm00001d043126_T006	Ulp1 protease family C-terminal catalytic domain containing protein expressed	4	1310	4
zma-miR171a-3p	Zm00001d002718_T001	Scarecrow-like protein 6	1	1157	0
zma-miR171a-3p	Zm00001d045589_T001	Scarecrow-like protein 6	0	488	0
zma-miR171a-3p	Zm00001d026158_T001	Scarecrow-like protein 6	1	1148	0
zma-miR171a-3p	Zm00001d022034_T001	Scarecrow-like protein 6	0	56	0
zma-miR171c-3p	Zm00001d002718_T001	Scarecrow-like protein 6	1	1157	0
zma-miR171c-3p	Zm00001d045589_T001	Scarecrow-like protein 6	1	488	0
zma-miR171c-3p	Zm00001d026158_T001	Scarecrow-like protein 6	1	1148	0
zma-miR171c-3p	Zm00001d022034_T001	Scarecrow-like protein 6	1	56	0
zma-miR171d-3p	Zm00001d002718_T001	Scarecrow-like protein 6	1	1157	0
zma-miR171d-3p	Zm00001d045589_T001	Scarecrow-like protein 6	1	488	0
zma-miR171d-3p	Zm00001d026158_T001	Scarecrow-like protein 6	1	1148	0
zma-miR171d-3p	Zm00001d022034_T001	Scarecrow-like protein 6	1	56	0
zma-miR171h-3p	Zm00001d038107_T001	Decapping nuclease DXO homolog chloroplastic	4	462	4
zma-miR171h-3p	Zm00001d038107_T006	Decapping nuclease DXO homolog chloroplastic	4	421	4
zma-miR171h-3p	Zm00001d038107_T004	Decapping nuclease DXO homolog chloroplastic	4	462	4
zma-miR171h-3p	Zm00001d038107_T002	Decapping nuclease DXO homolog chloroplastic	4	462	4
zma-miR171h-3p	Zm00001d038107_T005	Decapping nuclease DXO homolog chloroplastic	4	433	4
zma-miR171h-3p	Zm00001d038107_T003	Decapping nuclease DXO homolog chloroplastic	4	462	4
zma-miR171h-3p	Zm00001d038107_T008	Decapping nuclease DXO homolog chloroplastic	4	419	4
zma-miR171h-3p	Zm00001d038107_T007	Decapping nuclease DXO homolog chloroplastic	4	421	4
zma-miR171f-3p	Zm00001d002718_T001	Scarecrow-like protein 6	1	1157	0
zma-miR171f-3p	Zm00001d045589_T001	Scarecrow-like protein 6	1	488	0
zma-miR171f-3p	Zm00001d026158_T001	Scarecrow-like protein 6	1	1148	0
zma-miR171f-3p	Zm00001d022034_T001	Scarecrow-like protein 6	1	56	0
zma-miR171i-3p	Zm00001d002718_T001	Scarecrow-like protein 6	1	1157	0
zma-miR171i-3p	Zm00001d045589_T001	Scarecrow-like protein 6	1	488	0
zma-miR171i-3p	Zm00001d026158_T001	Scarecrow-like protein 6	1	1148	0
zma-miR171i-3p	Zm00001d022034_T001	Scarecrow-like protein 6	1	56	0
zma-miR171j-3p	Zm00001d002718_T001	Scarecrow-like protein 6	1	1157	0
zma-miR171j-3p	Zm00001d045589_T001	Scarecrow-like protein 6	1	488	0
zma-miR171j-3p	Zm00001d026158_T001	Scarecrow-like protein 6	1	1148	0
zma-miR171j-3p	Zm00001d022034_T001	Scarecrow-like protein 6	1	56	0
zma-miR172a	Zm00001d034629_T003	tasselseed6	2	1482	0
zma-miR172a	Zm00001d034629_T004	tasselseed6	2	1638	0
zma-miR172a	Zm00001d034629_T002	tasselseed6	2	1524	0
zma-miR172a	Zm00001d034629_T005	tasselseed6	2	601	0
zma-miR172a	Zm00001d034629_T001	tasselseed6	2	1569	0
zma-miR172a	Zm00001d019230_T004	sister of indeterminate spikelet1	2	1444	0
zma-miR172a	Zm00001d019230_T002	sister of indeterminate spikelet1	2	1508	0
zma-miR172a	Zm00001d046621_T001	Floral homeotic protein APETALA 2	3	1594	1
zma-miR319a-3p	Zm00001d043131_T001	myb domain protein 81	4	1314	4
zma-miR319a-3p	Zm00001d043131_T002	myb domain protein 81	4	1814	4
zma-miR319a-3p	Zm00001d046519_T001	Putative MYB DNA-binding domain superfamily protein	3.5	935	4
zma-miR390a-5p	Zm00001d029192_T001	-	4	105	1
zma-miR390a-5p	Zm00001d002835_T008	Probable LRR receptor-like serine/threonine-protein kinase	1	873	4
zma-miR390a-5p	Zm00001d002835_T006	Probable LRR receptor-like serine/threonine-protein kinase	1	764	4
zma-miR390a-5p	Zm00001d002835_T004	Probable LRR receptor-like serine/threonine-protein kinase	1	670	4
zma-miR390a-5p	Zm00001d002835_T001	Probable LRR receptor-like serine/threonine-protein kinase	1	668	4
zma-miR390a-5p	Zm00001d002835_T007	Probable LRR receptor-like serine/threonine-protein kinase	1	666	4
zma-miR390a-5p	Zm00001d002835_T002	Probable LRR receptor-like serine/threonine-protein kinase	1	777	4
zma-miR390a-5p	Zm00001d002835_T003	Probable LRR receptor-like serine/threonine-protein kinase	1	777	4
zma-miR390a-5p	Zm00001d002835_T009	Probable LRR receptor-like serine/threonine-protein kinase	1	666	4
zma-miR390a-3p	Zm00001d015228_T002	Protein arginine N-methyltransferase 1.5	3	1698	2
zma-miR390a-3p	Zm00001d015227_T003	chaperone binding;ATPase activators	3	482	2
zma-miR390a-3p	Zm00001d015227_T001	chaperone binding;ATPase activators	3	566	2
zma-miR393a-5p	Zm00001d003911_T005	Protein AUXIN SIGNALING F-BOX 3	1	2815	0
zma-miR393a-5p	Zm00001d003911_T007	Protein AUXIN SIGNALING F-BOX 3	1	2951	0
zma-miR393a-5p	Zm00001d003911_T025	Protein AUXIN SIGNALING F-BOX 3	1	2030	0
zma-miR393a-5p	Zm00001d003911_T003	Protein AUXIN SIGNALING F-BOX 3	1	2554	0
zma-miR393a-5p	Zm00001d003911_T004	Protein AUXIN SIGNALING F-BOX 3	1	2301	0
zma-miR393a-5p	Zm00001d003911_T024	Protein AUXIN SIGNALING F-BOX 3	1	2113	2
zma-miR393a-5p	Zm00001d003911_T020	Protein AUXIN SIGNALING F-BOX 3	1	2101	1
zma-miR393a-5p	Zm00001d003911_T012	Protein AUXIN SIGNALING F-BOX 3	1	2860	1
zma-miR393a-5p	Zm00001d003911_T026	Protein AUXIN SIGNALING F-BOX 3	1	1968	2
zma-miR393a-5p	Zm00001d003911_T002	Protein AUXIN SIGNALING F-BOX 3	1	2252	2
zma-miR393a-5p	Zm00001d003911_T010	Protein AUXIN SIGNALING F-BOX 3	1	2350	0
zma-miR393a-5p	Zm00001d003911_T006	Protein AUXIN SIGNALING F-BOX 3	1	3190	2
zma-miR393a-5p	Zm00001d003911_T027	Protein AUXIN SIGNALING F-BOX 3	1	1827	2
zma-miR393a-5p	Zm00001d003911_T022	Protein AUXIN SIGNALING F-BOX 3	1	2777	2
zma-miR393a-5p	Zm00001d003911_T009	Protein AUXIN SIGNALING F-BOX 3	1	3239	2
zma-miR393a-5p	Zm00001d003911_T013	Protein AUXIN SIGNALING F-BOX 3	1	2829	2
zma-miR393a-5p	Zm00001d003911_T001	Protein AUXIN SIGNALING F-BOX 3	1	2554	2
zma-miR393a-5p	Zm00001d003911_T018	Protein AUXIN SIGNALING F-BOX 3	1	2101	2
zma-miR393a-5p	Zm00001d003911_T008	Protein AUXIN SIGNALING F-BOX 3	1	2350	2
zma-miR393a-5p	Zm00001d010863_T002	Protein TRANSPORT INHIBITOR RESPONSE 1	1	994	1
zma-miR393a-5p	Zm00001d010863_T001	Protein TRANSPORT INHIBITOR RESPONSE 1	1	1561	1
zma-miR393a-5p	Zm00001d003911_T011	Protein AUXIN SIGNALING F-BOX 3	1	3239	2
zma-miR393a-5p	Zm00001d003911_T023	Protein AUXIN SIGNALING F-BOX 3	1	2101	2
zma-miR393a-5p	Zm00001d003911_T019	Protein AUXIN SIGNALING F-BOX 3	1	2101	2
zma-miR393a-5p	Zm00001d025268_T010	Protein AUXIN SIGNALING F-BOX 3	3	2233	2
zma-miR393a-5p	Zm00001d025268_T011	Protein AUXIN SIGNALING F-BOX 3	3	2194	2
zma-miR393a-5p	Zm00001d025268_T012	Protein AUXIN SIGNALING F-BOX 3	3	2192	2
zma-miR393a-5p	Zm00001d025268_T008	Protein AUXIN SIGNALING F-BOX 3	3	2198	2
zma-miR393a-5p	Zm00001d025268_T004	Protein AUXIN SIGNALING F-BOX 3	3	2200	2
zma-miR393a-5p	Zm00001d025268_T001	Protein AUXIN SIGNALING F-BOX 3	3	2205	2
zma-miR393a-5p	Zm00001d025268_T005	Protein AUXIN SIGNALING F-BOX 3	3	2200	2
zma-miR393a-5p	Zm00001d025268_T002	Protein AUXIN SIGNALING F-BOX 3	3	2635	2
zma-miR393a-5p	Zm00001d025268_T007	Protein AUXIN SIGNALING F-BOX 3	3	2200	2
zma-miR393b-5p	Zm00001d003911_T005	Protein AUXIN SIGNALING F-BOX 3	1	2815	0
zma-miR393b-5p	Zm00001d003911_T007	Protein AUXIN SIGNALING F-BOX 3	1	2951	0
zma-miR393b-5p	Zm00001d003911_T025	Protein AUXIN SIGNALING F-BOX 3	1	2030	0
zma-miR393b-5p	Zm00001d003911_T003	Protein AUXIN SIGNALING F-BOX 3	1	2554	0
zma-miR393b-5p	Zm00001d003911_T004	Protein AUXIN SIGNALING F-BOX 3	1	2301	0
zma-miR393b-5p	Zm00001d003911_T024	Protein AUXIN SIGNALING F-BOX 3	1	2113	2
zma-miR393b-5p	Zm00001d003911_T020	Protein AUXIN SIGNALING F-BOX 3	1	2101	1
zma-miR393b-5p	Zm00001d003911_T012	Protein AUXIN SIGNALING F-BOX 3	1	2860	1
zma-miR393b-5p	Zm00001d003911_T026	Protein AUXIN SIGNALING F-BOX 3	1	1968	2
zma-miR393b-5p	Zm00001d003911_T002	Protein AUXIN SIGNALING F-BOX 3	1	2252	2
zma-miR393b-5p	Zm00001d003911_T010	Protein AUXIN SIGNALING F-BOX 3	1	2350	0
zma-miR393b-5p	Zm00001d003911_T006	Protein AUXIN SIGNALING F-BOX 3	1	3190	2
zma-miR393b-5p	Zm00001d003911_T027	Protein AUXIN SIGNALING F-BOX 3	1	1827	2
zma-miR393b-5p	Zm00001d003911_T022	Protein AUXIN SIGNALING F-BOX 3	1	2777	2
zma-miR393b-5p	Zm00001d003911_T009	Protein AUXIN SIGNALING F-BOX 3	1	3239	2
zma-miR393b-5p	Zm00001d003911_T013	Protein AUXIN SIGNALING F-BOX 3	1	2829	2
zma-miR393b-5p	Zm00001d003911_T001	Protein AUXIN SIGNALING F-BOX 3	1	2554	2
zma-miR393b-5p	Zm00001d003911_T018	Protein AUXIN SIGNALING F-BOX 3	1	2101	2
zma-miR393b-5p	Zm00001d003911_T008	Protein AUXIN SIGNALING F-BOX 3	1	2350	2
zma-miR393b-5p	Zm00001d010863_T001	Protein TRANSPORT INHIBITOR RESPONSE 1	1	1561	1
zma-miR393b-5p	Zm00001d010863_T002	Protein TRANSPORT INHIBITOR RESPONSE 1	1	994	1
zma-miR393b-5p	Zm00001d003911_T011	Protein AUXIN SIGNALING F-BOX 3	1	3239	2
zma-miR393b-5p	Zm00001d003911_T023	Protein AUXIN SIGNALING F-BOX 3	1	2101	2
zma-miR393b-5p	Zm00001d003911_T019	Protein AUXIN SIGNALING F-BOX 3	1	2101	2
zma-miR393b-5p	Zm00001d025268_T011	Protein AUXIN SIGNALING F-BOX 3	3	2194	2
zma-miR393b-5p	Zm00001d025268_T004	Protein AUXIN SIGNALING F-BOX 3	3	2200	2
zma-miR393b-5p	Zm00001d025268_T002	Protein AUXIN SIGNALING F-BOX 3	3	2635	2
zma-miR393b-5p	Zm00001d025268_T008	Protein AUXIN SIGNALING F-BOX 3	3	2198	2
zma-miR393b-5p	Zm00001d025268_T012	Protein AUXIN SIGNALING F-BOX 3	3	2192	2
zma-miR393b-5p	Zm00001d025268_T001	Protein AUXIN SIGNALING F-BOX 3	3	2205	2
zma-miR393b-5p	Zm00001d025268_T007	Protein AUXIN SIGNALING F-BOX 3	3	2200	2
zma-miR393b-5p	Zm00001d025268_T005	Protein AUXIN SIGNALING F-BOX 3	3	2200	2
zma-miR393b-5p	Zm00001d025268_T010	Protein AUXIN SIGNALING F-BOX 3	3	2233	2
zma-miR394a-5p	Zm00001d049495_T002	Putative MYB DNA-binding domain superfamily protein	4	111	2
zma-miR394a-5p	Zm00001d049495_T001	Putative MYB DNA-binding domain superfamily protein	4	111	2
zma-miR394a-5p	Zm00001d049495_T003	Putative MYB DNA-binding domain superfamily protein	4	111	2
zma-miR395a-3p	Zm00001d013296_T001	ATP sulfurylase 1 chloroplastic	2	538	0
zma-miR395a-3p	Zm00001d028164_T002	Sulfate transporter 2.2	0.5	546	2
zma-miR395a-3p	Zm00001d028164_T001	Sulfate transporter 2.2	0.5	546	2
zma-miR396a-5p	Zm00001d002429_T003	Putative growth-regulating factor 6	3	415	0
zma-miR396a-5p	Zm00001d002429_T005	Putative growth-regulating factor 6	3	205	0
zma-miR396a-5p	Zm00001d002429_T002	Putative growth-regulating factor 6	3	415	0
zma-miR396a-5p	Zm00001d002429_T001	Putative growth-regulating factor 6	3	1329	0
zma-miR396a-5p	Zm00001d000238_T001	-	3	660	0
zma-miR396a-5p	Zm00001d033396_T001	Growth-regulating factor 2	3	707	0
zma-miR396a-5p	Zm00001d033396_T004	Growth-regulating factor 2	3	751	0
zma-miR396a-5p	Zm00001d033396_T003	Growth-regulating factor 2	3	777	0
zma-miR396a-5p	Zm00001d033396_T002	Growth-regulating factor 2	3	731	0
zma-miR396a-5p	Zm00001d051456_T001	Growth-regulating factor	3	636	4
zma-miR396a-5p	Zm00001d052112_T001	Growth-regulating factor 6	3	1400	0
zma-miR396a-5p	Zm00001d052112_T003	Growth-regulating factor 6	3	177	0
zma-miR396a-5p	Zm00001d052112_T002	Growth-regulating factor 6	3	605	0
zma-miR396a-5p	Zm00001d013346_T001	Growth-regulating factor 2	3.5	870	0
zma-miR396a-5p	Zm00001d047612_T001	P-loop containing nucleoside triphosphate hydrolases superfamily protein	4	834	4
zma-miR396a-5p	Zm00001d017742_T002	Growth-regulating factor 6	3	120	4
zma-miR396a-5p	Zm00001d017742_T001	Growth-regulating factor 6	3	601	4
zma-miR396a-5p	Zm00001d047612_T002	P-loop containing nucleoside triphosphate hydrolases superfamily protein	4	1035	4
zma-miR396a-5p	Zm00001d033876_T003	Growth-regulating factor 2	3.5	2065	0
zma-miR396a-5p	Zm00001d033876_T004	Growth-regulating factor 2	3.5	956	0
zma-miR396a-5p	Zm00001d033876_T005	Growth-regulating factor 2	3.5	493	0
zma-miR396a-5p	Zm00001d006338_T001	Growth-regulating factor 2	3.5	251	4
zma-miR396a-5p	Zm00001d006338_T002	Growth-regulating factor 2	3.5	251	4
zma-miR396a-5p	Zm00001d002048_T001	-	3.5	161	0
zma-miR396c	Zm00001d008177_T001	PTI1-like tyrosine-protein kinase 3	4	992	0
zma-miR396c	Zm00001d048909_T001	-	3.5	80	1
zma-miR396c	Zm00001d002429_T001	Putative growth-regulating factor 6	1	1329	0
zma-miR396c	Zm00001d002429_T005	Putative growth-regulating factor 6	1	205	0
zma-miR396c	Zm00001d002429_T002	Putative growth-regulating factor 6	1	415	0
zma-miR396c	Zm00001d002429_T003	Putative growth-regulating factor 6	1	415	0
zma-miR396c	Zm00001d000238_T001	-	1	660	0
zma-miR396c	Zm00001d033396_T002	Growth-regulating factor 2	1	731	0
zma-miR396c	Zm00001d033396_T001	Growth-regulating factor 2	1	707	0
zma-miR396c	Zm00001d033396_T003	Growth-regulating factor 2	1	777	0
zma-miR396c	Zm00001d033396_T004	Growth-regulating factor 2	1	751	0
zma-miR396c	Zm00001d051456_T001	Growth-regulating factor	1	636	4
zma-miR396c	Zm00001d052112_T002	Growth-regulating factor 6	1	605	0
zma-miR396c	Zm00001d052112_T001	Growth-regulating factor 6	1	1400	0
zma-miR396c	Zm00001d052112_T003	Growth-regulating factor 6	1	177	0
zma-miR396c	Zm00001d013346_T001	Growth-regulating factor 2	3.5	870	0
zma-miR396c	Zm00001d017742_T001	Growth-regulating factor 6	1	601	4
zma-miR396c	Zm00001d017742_T002	Growth-regulating factor 6	1	120	4
zma-miR396c	Zm00001d033876_T004	Growth-regulating factor 2	3.5	956	0
zma-miR396c	Zm00001d033876_T003	Growth-regulating factor 2	3.5	2065	0
zma-miR396c	Zm00001d033876_T005	Growth-regulating factor 2	3.5	493	0
zma-miR396c	Zm00001d006338_T002	Growth-regulating factor 2	3.5	251	4
zma-miR396c	Zm00001d006338_T001	Growth-regulating factor 2	3.5	251	4
zma-miR396c	Zm00001d002048_T001	-	3.5	161	0
zma-miR396e-5p	Zm00001d030581_T001	Pentatricopeptide repeat (PPR) superfamily protein	4	1273	2
zma-miR396e-5p	Zm00001d002429_T001	Putative growth-regulating factor 6	4	1329	0
zma-miR396e-5p	Zm00001d002429_T005	Putative growth-regulating factor 6	4	205	0
zma-miR396e-5p	Zm00001d002429_T002	Putative growth-regulating factor 6	4	415	0
zma-miR396e-5p	Zm00001d002429_T003	Putative growth-regulating factor 6	4	415	0
zma-miR396e-5p	Zm00001d000238_T001	-	4	660	0
zma-miR396e-5p	Zm00001d033396_T001	Growth-regulating factor 2	4	707	0
zma-miR396e-5p	Zm00001d033396_T002	Growth-regulating factor 2	4	731	0
zma-miR396e-5p	Zm00001d033396_T004	Growth-regulating factor 2	4	751	0
zma-miR396e-5p	Zm00001d033396_T003	Growth-regulating factor 2	4	777	0
zma-miR396e-5p	Zm00001d051456_T001	Growth-regulating factor	4	636	4
zma-miR396e-5p	Zm00001d052112_T002	Growth-regulating factor 6	4	605	0
zma-miR396e-5p	Zm00001d052112_T003	Growth-regulating factor 6	4	177	0
zma-miR396e-5p	Zm00001d052112_T001	Growth-regulating factor 6	4	1400	0
zma-miR396e-5p	Zm00001d037856_T002	Rhodanese-like domain-containing protein 7	3.5	779	2
zma-miR396e-5p	Zm00001d037856_T001	Rhodanese-like domain-containing protein 7	3.5	859	2
zma-miR396e-5p	Zm00001d013346_T001	Growth-regulating factor 2	4	870	0
zma-miR396e-5p	Zm00001d017742_T002	Growth-regulating factor 6	4	120	4
zma-miR396e-5p	Zm00001d017742_T001	Growth-regulating factor 6	4	601	4
zma-miR396e-5p	Zm00001d052855_T001	HSP protein%3B Putative heat shock protein 90 family protein	4	1609	3
zma-miR396e-5p	Zm00001d052855_T006	HSP protein%3B Putative heat shock protein 90 family protein	4	1304	3
zma-miR396e-5p	Zm00001d052855_T004	HSP protein%3B Putative heat shock protein 90 family protein	4	1435	3
zma-miR396e-5p	Zm00001d052855_T003	HSP protein%3B Putative heat shock protein 90 family protein	4	411	3
zma-miR396e-5p	Zm00001d052855_T002	HSP protein%3B Putative heat shock protein 90 family protein	4	1338	3
zma-miR396e-5p	Zm00001d010046_T001	Xylose isomerase	3.5	777	2
zma-miR396e-5p	Zm00001d034231_T001	Xylose isomerase	3.5	847	2
zma-miR396e-5p	Zm00001d022490_T005	Xylose isomerase	3.5	705	2
zma-miR396e-5p	Zm00001d022490_T003	Xylose isomerase	3.5	795	2
zma-miR396e-5p	Zm00001d033876_T004	Growth-regulating factor 2	4	956	0
zma-miR396e-5p	Zm00001d033876_T005	Growth-regulating factor 2	4	493	0
zma-miR396e-5p	Zm00001d033876_T003	Growth-regulating factor 2	4	2065	0
zma-miR396e-5p	Zm00001d028332_T020	Coatomer subunit gamma	4	1160	4
zma-miR396e-5p	Zm00001d028332_T025	Coatomer subunit gamma	4	628	4
zma-miR396e-5p	Zm00001d028332_T034	Coatomer subunit gamma	4	600	4
zma-miR396e-5p	Zm00001d028332_T006	Coatomer subunit gamma	4	772	4
zma-miR396e-5p	Zm00001d028332_T026	Coatomer subunit gamma	4	642	4
zma-miR396e-5p	Zm00001d028332_T032	Coatomer subunit gamma	4	622	4
zma-miR396e-5p	Zm00001d028332_T033	Coatomer subunit gamma	4	1381	4
zma-miR396e-5p	Zm00001d028332_T009	Coatomer subunit gamma	4	1309	4
zma-miR396e-5p	Zm00001d028332_T019	Coatomer subunit gamma	4	620	4
zma-miR396e-5p	Zm00001d028332_T018	Coatomer subunit gamma	4	721	4
zma-miR396e-5p	Zm00001d006338_T002	Growth-regulating factor 2	4	251	4
zma-miR396e-5p	Zm00001d006338_T001	Growth-regulating factor 2	4	251	4
zma-miR396e-5p	Zm00001d007113_T006	Xylose isomerase	3.5	738	2
zma-miR396e-5p	Zm00001d007113_T005	Xylose isomerase	3.5	799	2
zma-miR396e-5p	Zm00001d007113_T004	Xylose isomerase	3.5	705	2
zma-miR396e-5p	Zm00001d007113_T001	Xylose isomerase	3.5	1084	2
zma-miR396e-5p	Zm00001d007113_T003	Xylose isomerase	3.5	682	2
zma-miR396e-5p	Zm00001d007113_T002	Xylose isomerase	3.5	1051	2
zma-miR396e-5p	Zm00001d022490_T004	Xylose isomerase	3.5	810	2
zma-miR396e-5p	Zm00001d005914_T001	-	3.5	45	2
zma-miR396e-5p	Zm00001d002048_T001	-	4	161	0
zma-miR396e-5p	Zm00001d052278_T001	Xylose isomerase	3.5	847	2
zma-miR396e-5p	Zm00001d022490_T001	Xylose isomerase	3.5	855	4
zma-miR396f-3p	Zm00001d049965_T001	Ribonucleoprotein	3.5	1113	4
zma-miR396f-3p	Zm00001d049965_T003	Ribonucleoprotein	3.5	1198	4
zma-miR396f-3p	Zm00001d049965_T002	Ribonucleoprotein	3.5	1218	4
zma-miR397a-5p	Zm00001d028599_T001	Laccase-17	2	800	0
zma-miR397a-5p	Zm00001d015705_T001	-	4	578	4
zma-miR397a-5p	Zm00001d049048_T001	Heat shock protein binding protein	4	451	2
zma-miR397a-5p	Zm00001d039687_T001	Photosystem I reaction center subunit XI chloroplastic	4	243	2
zma-miR397a-5p	Zm00001d042905_T001	Laccase-17	0	818	4
zma-miR397a-5p	Zm00001d029208_T002	Haloacid dehalogenase-like hydrolase (HAD) superfamily protein	3.5	192	2
zma-miR397a-5p	Zm00001d040303_T001	Protein kinase superfamily protein	4	3258	4
zma-miR397a-5p	Zm00001d029208_T001	Haloacid dehalogenase-like hydrolase (HAD) superfamily protein	3.5	233	2
zma-miR397a-5p	Zm00001d054107_T003	FAM10 family protein	3	747	2
zma-miR397a-5p	Zm00001d054107_T001	FAM10 family protein	3	634	2
zma-miR397a-5p	Zm00001d054107_T002	FAM10 family protein	3	790	2
zma-miR397a-5p	Zm00001d054107_T006	FAM10 family protein	3	578	2
zma-miR397a-5p	Zm00001d054107_T004	FAM10 family protein	3	1116	2
zma-miR397a-5p	Zm00001d054107_T005	FAM10 family protein	3	830	2
zma-miR397a-5p	Zm00001d038371_T003	Putative laccase family protein	2.5	831	0
zma-miR397a-5p	Zm00001d038371_T002	Putative laccase family protein	2.5	830	0
zma-miR397a-5p	Zm00001d038371_T001	Putative laccase family protein	2.5	853	0
zma-miR397a-5p	Zm00001d034523_T002	Pheophorbide a oxygenase	4	1368	2
zma-miR397a-5p	Zm00001d003307_T001	-	4	87	2
zma-miR397a-5p	Zm00001d034523_T001	Pheophorbide a oxygenase	4	1458	2
zma-miR397a-5p	Zm00001d034523_T003	Pheophorbide a oxygenase	4	1492	2
zma-miR397a-5p	Zm00001d015005_T001	Signal peptide peptidase	3.5	583	2
zma-miR397a-5p	Zm00001d015006_T003	Signal peptide peptidase	3.5	588	3
zma-miR397a-5p	Zm00001d015006_T004	Signal peptide peptidase	3.5	588	3
zma-miR397a-5p	Zm00001d054017_T003	Signal peptide peptidase	3.5	1096	3
zma-miR397a-5p	Zm00001d054017_T002	Signal peptide peptidase	3.5	1340	3
zma-miR397a-5p	Zm00001d015005_T002	Signal peptide peptidase	3.5	524	2
zma-miR397a-5p	Zm00001d015006_T002	Signal peptide peptidase	3.5	588	3
zma-miR397a-5p	Zm00001d015006_T005	Signal peptide peptidase	3.5	424	3
zma-miR397a-5p	Zm00001d015006_T001	Signal peptide peptidase	3.5	588	2
zma-miR397a-5p	Zm00001d048731_T010	P-loop containing nucleoside triphosphate hydrolases superfamily protein	4	1382	4
zma-miR397a-5p	Zm00001d048731_T008	P-loop containing nucleoside triphosphate hydrolases superfamily protein	4	1515	4
zma-miR397a-5p	Zm00001d048731_T004	P-loop containing nucleoside triphosphate hydrolases superfamily protein	4	1892	4
zma-miR397a-5p	Zm00001d048731_T003	P-loop containing nucleoside triphosphate hydrolases superfamily protein	4	1720	4
zma-miR397a-5p	Zm00001d054017_T001	Signal peptide peptidase	3.5	1431	4
zma-miR397a-5p	Zm00001d054017_T004	Signal peptide peptidase	3.5	520	4
zma-miR397b-5p	Zm00001d028599_T001	Laccase-17	3	800	0
zma-miR397b-5p	Zm00001d042905_T001	Laccase-17	1	818	4
zma-miR397b-5p	Zm00001d038371_T003	Putative laccase family protein	3.5	831	0
zma-miR397b-5p	Zm00001d038371_T001	Putative laccase family protein	3.5	853	0
zma-miR397b-5p	Zm00001d038371_T002	Putative laccase family protein	3.5	830	0
zma-miR398a-3p	Zm00001d003502_T008	Signal recognition particle 19 kDa protein	4	114	0
zma-miR398a-3p	Zm00001d003502_T006	Signal recognition particle 19 kDa protein	4	130	0
zma-miR398a-3p	Zm00001d003502_T002	Signal recognition particle 19 kDa protein	4	142	0
zma-miR398a-3p	Zm00001d003502_T003	Signal recognition particle 19 kDa protein	4	225	0
zma-miR398a-3p	Zm00001d003502_T004	Signal recognition particle 19 kDa protein	4	145	2
zma-miR398a-3p	Zm00001d003502_T007	Signal recognition particle 19 kDa protein	4	118	0
zma-miR398a-3p	Zm00001d003502_T001	Signal recognition particle 19 kDa protein	4	107	2
zma-miR398a-3p	Zm00001d003502_T005	Signal recognition particle 19 kDa protein	4	188	0
zma-miR398a-3p	Zm00001d009727_T006	Cytochrome c oxidase subunit 5b-2 mitochondrial	4	62	2
zma-miR398a-3p	Zm00001d009727_T008	Cytochrome c oxidase subunit 5b-2 mitochondrial	4	29	2
zma-miR398a-3p	Zm00001d009727_T009	Cytochrome c oxidase subunit 5b-2 mitochondrial	4	20	2
zma-miR398a-3p	Zm00001d009727_T001	Cytochrome c oxidase subunit 5b-2 mitochondrial	4	62	2
zma-miR398a-3p	Zm00001d009727_T007	Cytochrome c oxidase subunit 5b-2 mitochondrial	4	40	2
zma-miR398a-3p	Zm00001d009727_T005	Cytochrome c oxidase subunit 5b-2 mitochondrial	4	62	2
zma-miR398a-3p	Zm00001d009727_T002	Cytochrome c oxidase subunit 5b-2 mitochondrial	4	62	2
zma-miR398a-3p	Zm00001d009727_T004	Cytochrome c oxidase subunit 5b-2 mitochondrial	4	62	2
zma-miR398a-3p	Zm00001d009727_T003	Cytochrome c oxidase subunit 5b-2 mitochondrial	4	62	2
zma-miR399a-3p	Zm00001d038972_T010	Probable ubiquitin-conjugating enzyme E2 24	1.5	1195	2
zma-miR399a-3p	Zm00001d038972_T017	Probable ubiquitin-conjugating enzyme E2 24	1.5	1571	2
zma-miR399a-3p	Zm00001d038972_T025	Probable ubiquitin-conjugating enzyme E2 24	1.5	3049	2
zma-miR399a-3p	Zm00001d038972_T013	Probable ubiquitin-conjugating enzyme E2 24	1.5	1290	2
zma-miR399a-3p	Zm00001d038972_T021	Probable ubiquitin-conjugating enzyme E2 24	1.5	1347	2
zma-miR399a-3p	Zm00001d038972_T022	Probable ubiquitin-conjugating enzyme E2 24	1.5	1059	2
zma-miR399a-3p	Zm00001d038972_T026	Probable ubiquitin-conjugating enzyme E2 24	2.5	2585	2
zma-miR399a-3p	Zm00001d038972_T018	Probable ubiquitin-conjugating enzyme E2 24	2.5	567	2
zma-miR399a-3p	Zm00001d038972_T027	Probable ubiquitin-conjugating enzyme E2 24	2.5	2439	2
zma-miR399b-3p	Zm00001d038972_T027	Probable ubiquitin-conjugating enzyme E2 24	4	2439	2
zma-miR399b-3p	Zm00001d038972_T025	Probable ubiquitin-conjugating enzyme E2 24	4	2652	2
zma-miR399b-3p	Zm00001d038972_T017	Probable ubiquitin-conjugating enzyme E2 24	4	1174	2
zma-miR399b-3p	Zm00001d038972_T018	Probable ubiquitin-conjugating enzyme E2 24	4	567	2
zma-miR399b-3p	Zm00001d038972_T013	Probable ubiquitin-conjugating enzyme E2 24	4	893	2
zma-miR399b-3p	Zm00001d038972_T022	Probable ubiquitin-conjugating enzyme E2 24	4	662	2
zma-miR399b-3p	Zm00001d038972_T021	Probable ubiquitin-conjugating enzyme E2 24	4	950	2
zma-miR399b-3p	Zm00001d038972_T010	Probable ubiquitin-conjugating enzyme E2 24	4	798	2
zma-miR399b-3p	Zm00001d038972_T026	Probable ubiquitin-conjugating enzyme E2 24	4	2585	2
zma-miR399c-5p	Zm00001d047583_T002	ABC transporter I family member 20	4	548	2
zma-miR399c-5p	Zm00001d047583_T001	ABC transporter I family member 20	4	688	2
zma-miR399c-5p	Zm00001d047583_T003	ABC transporter I family member 20	4	4003	2
zma-miR399d-3p	Zm00001d032272_T001	-	4	1384	2
zma-miR399d-3p	Zm00001d038972_T017	Probable ubiquitin-conjugating enzyme E2 24	3.5	1174	2
zma-miR399d-3p	Zm00001d038972_T025	Probable ubiquitin-conjugating enzyme E2 24	3.5	2652	2
zma-miR399d-3p	Zm00001d038972_T021	Probable ubiquitin-conjugating enzyme E2 24	3.5	950	2
zma-miR399d-3p	Zm00001d038972_T026	Probable ubiquitin-conjugating enzyme E2 24	3.5	2585	2
zma-miR399d-3p	Zm00001d038972_T018	Probable ubiquitin-conjugating enzyme E2 24	3.5	567	2
zma-miR399d-3p	Zm00001d038972_T013	Probable ubiquitin-conjugating enzyme E2 24	3.5	893	2
zma-miR399d-3p	Zm00001d038972_T027	Probable ubiquitin-conjugating enzyme E2 24	3.5	2439	2
zma-miR399d-3p	Zm00001d038972_T010	Probable ubiquitin-conjugating enzyme E2 24	3.5	798	2
zma-miR399d-3p	Zm00001d038972_T022	Probable ubiquitin-conjugating enzyme E2 24	3.5	662	2
zma-miR399e-3p	Zm00001d032272_T001	-	3	1384	2
zma-miR399e-3p	Zm00001d038972_T010	Probable ubiquitin-conjugating enzyme E2 24	2.5	798	2
zma-miR399e-3p	Zm00001d038972_T026	Probable ubiquitin-conjugating enzyme E2 24	2.5	2585	2
zma-miR399e-3p	Zm00001d038972_T022	Probable ubiquitin-conjugating enzyme E2 24	2.5	662	2
zma-miR399e-3p	Zm00001d038972_T017	Probable ubiquitin-conjugating enzyme E2 24	2.5	1174	2
zma-miR399e-3p	Zm00001d038972_T027	Probable ubiquitin-conjugating enzyme E2 24	2.5	2439	2
zma-miR399e-3p	Zm00001d038972_T025	Probable ubiquitin-conjugating enzyme E2 24	2.5	2652	2
zma-miR399e-3p	Zm00001d038972_T013	Probable ubiquitin-conjugating enzyme E2 24	2.5	893	2
zma-miR399e-3p	Zm00001d038972_T018	Probable ubiquitin-conjugating enzyme E2 24	2.5	567	2
zma-miR399e-3p	Zm00001d038972_T021	Probable ubiquitin-conjugating enzyme E2 24	2.5	950	2
zma-miR399f-3p	Zm00001d038972_T013	Probable ubiquitin-conjugating enzyme E2 24	3	1112	2
zma-miR399f-3p	Zm00001d038972_T018	Probable ubiquitin-conjugating enzyme E2 24	3	786	2
zma-miR399f-3p	Zm00001d038972_T026	Probable ubiquitin-conjugating enzyme E2 24	3	2804	2
zma-miR399f-3p	Zm00001d038972_T025	Probable ubiquitin-conjugating enzyme E2 24	3	2871	2
zma-miR399f-3p	Zm00001d038972_T022	Probable ubiquitin-conjugating enzyme E2 24	3	881	2
zma-miR399f-3p	Zm00001d038972_T027	Probable ubiquitin-conjugating enzyme E2 24	3	2658	2
zma-miR399f-3p	Zm00001d038972_T021	Probable ubiquitin-conjugating enzyme E2 24	3	1169	2
zma-miR399f-3p	Zm00001d038972_T010	Probable ubiquitin-conjugating enzyme E2 24	3	1017	2
zma-miR399f-3p	Zm00001d038972_T017	Probable ubiquitin-conjugating enzyme E2 24	3	1393	2
zma-miR399g-3p	Zm00001d038972_T022	Probable ubiquitin-conjugating enzyme E2 24	1.5	921	2
zma-miR399g-3p	Zm00001d038972_T010	Probable ubiquitin-conjugating enzyme E2 24	1.5	1057	2
zma-miR399g-3p	Zm00001d038972_T013	Probable ubiquitin-conjugating enzyme E2 24	1.5	1152	2
zma-miR399g-3p	Zm00001d038972_T018	Probable ubiquitin-conjugating enzyme E2 24	1.5	826	2
zma-miR399g-3p	Zm00001d038972_T017	Probable ubiquitin-conjugating enzyme E2 24	1.5	1433	2
zma-miR399g-3p	Zm00001d038972_T026	Probable ubiquitin-conjugating enzyme E2 24	1.5	2844	2
zma-miR399g-3p	Zm00001d038972_T027	Probable ubiquitin-conjugating enzyme E2 24	1.5	2698	2
zma-miR399g-3p	Zm00001d038972_T021	Probable ubiquitin-conjugating enzyme E2 24	1.5	1209	2
zma-miR399g-3p	Zm00001d038972_T025	Probable ubiquitin-conjugating enzyme E2 24	1.5	2962	0
zma-miR399h-5p	Zm00001d044189_T001	-	3.5	1076	2
zma-miR399j-5p	Zm00001d001803_T001	Plasma-membrane choline transporter family protein	4	1857	4
zma-miR399j-5p	Zm00001d001803_T002	Plasma-membrane choline transporter family protein	4	1857	4
zma-miR399j-5p	Zm00001d024005_T001	-	3.5	1232	4
zma-miR399j-5p	Zm00001d006221_T001	triose phosphate isomerase2	3.5	645	4
zma-miR399j-5p	Zm00001d006221_T002	triose phosphate isomerase2	3.5	561	4
zma-miR399j-5p	Zm00001d017525_T017	Mitogen-activated protein kinase kinase kinase YODA	4	3292	4
zma-miR399j-5p	Zm00001d017525_T001	Mitogen-activated protein kinase kinase kinase YODA	4	1694	4
zma-miR399j-5p	Zm00001d017525_T007	Mitogen-activated protein kinase kinase kinase YODA	4	2924	4
zma-miR399j-5p	Zm00001d017525_T013	Mitogen-activated protein kinase kinase kinase YODA	4	2804	4
zma-miR399j-5p	Zm00001d017525_T006	Mitogen-activated protein kinase kinase kinase YODA	4	3748	4
zma-miR399j-5p	Zm00001d017525_T002	Mitogen-activated protein kinase kinase kinase YODA	4	3748	4
zma-miR399j-5p	Zm00001d017525_T003	Mitogen-activated protein kinase kinase kinase YODA	4	2917	4
zma-miR399j-5p	Zm00001d017525_T014	Mitogen-activated protein kinase kinase kinase YODA	4	2796	4
zma-miR399j-5p	Zm00001d017525_T005	Mitogen-activated protein kinase kinase kinase YODA	4	2818	4
zma-miR399j-5p	Zm00001d017525_T010	Mitogen-activated protein kinase kinase kinase YODA	4	3245	4
zma-miR399i-5p	Zm00001d027325_T001	peptidoglycan-binding LysM domain-containing protein	4	744	4
zma-miR399i-5p	Zm00001d027325_T003	peptidoglycan-binding LysM domain-containing protein	4	1682	4
zma-miR399i-5p	Zm00001d027325_T002	peptidoglycan-binding LysM domain-containing protein	4	807	4
zma-miR408a	Zm00001d021890_T031	SURP and G-patch domain-containing protein 1-like protein	4	1191	4
zma-miR408a	Zm00001d021890_T029	SURP and G-patch domain-containing protein 1-like protein	4	3286	4
zma-miR408a	Zm00001d021890_T034	SURP and G-patch domain-containing protein 1-like protein	4	3704	4
zma-miR408a	Zm00001d021890_T032	SURP and G-patch domain-containing protein 1-like protein	4	3225	4
zma-miR408a	Zm00001d021890_T024	SURP and G-patch domain-containing protein 1-like protein	4	1427	4
zma-miR408a	Zm00001d021890_T044	SURP and G-patch domain-containing protein 1-like protein	4	1311	2
zma-miR408a	Zm00001d021890_T004	SURP and G-patch domain-containing protein 1-like protein	4	1166	2
zma-miR408a	Zm00001d021890_T009	SURP and G-patch domain-containing protein 1-like protein	4	3205	2
zma-miR408a	Zm00001d021890_T013	SURP and G-patch domain-containing protein 1-like protein	4	3696	2
zma-miR408a	Zm00001d021890_T002	SURP and G-patch domain-containing protein 1-like protein	4	1248	2
zma-miR408a	Zm00001d021890_T026	SURP and G-patch domain-containing protein 1-like protein	4	3099	4
zma-miR408a	Zm00001d021890_T014	SURP and G-patch domain-containing protein 1-like protein	4	3050	4
zma-miR408a	Zm00001d021890_T025	SURP and G-patch domain-containing protein 1-like protein	4	1191	4
zma-miR408a	Zm00001d021890_T027	SURP and G-patch domain-containing protein 1-like protein	4	1427	4
zma-miR408a	Zm00001d021890_T041	SURP and G-patch domain-containing protein 1-like protein	4	3205	2
zma-miR408a	Zm00001d021890_T017	SURP and G-patch domain-containing protein 1-like protein	4	3118	2
zma-miR408a	Zm00001d021890_T040	SURP and G-patch domain-containing protein 1-like protein	4	2969	2
zma-miR408a	Zm00001d021890_T003	SURP and G-patch domain-containing protein 1-like protein	4	1245	2
zma-miR408a	Zm00001d021890_T001	SURP and G-patch domain-containing protein 1-like protein	4	1096	2
zma-miR408a	Zm00001d037247_T003	Protease Do-like 9	4	622	4
zma-miR408a	Zm00001d037247_T006	Protease Do-like 9	4	622	4
zma-miR408a	Zm00001d037247_T014	Protease Do-like 9	4	527	4
zma-miR408a	Zm00001d037247_T004	Protease Do-like 9	4	622	4
zma-miR408a	Zm00001d021890_T015	SURP and G-patch domain-containing protein 1-like protein	4	2977	4
zma-miR408a	Zm00001d037247_T001	Protease Do-like 9	4	622	4
zma-miR408a	Zm00001d037247_T015	Protease Do-like 9	4	527	4
zma-miR408a	Zm00001d021890_T011	SURP and G-patch domain-containing protein 1-like protein	4	902	4
zma-miR408a	Zm00001d037247_T016	Protease Do-like 9	4	514	4
zma-miR408a	Zm00001d021890_T022	SURP and G-patch domain-containing protein 1-like protein	4	2969	4
zma-miR408a	Zm00001d037247_T002	Protease Do-like 9	4	622	4
zma-miR408a	Zm00001d037247_T007	Protease Do-like 9	4	622	4
zma-miR408a	Zm00001d037247_T012	Protease Do-like 9	4	294	4
zma-miR408a	Zm00001d021890_T007	SURP and G-patch domain-containing protein 1-like protein	4	1340	4
zma-miR408a	Zm00001d021890_T036	SURP and G-patch domain-containing protein 1-like protein	4	2969	4
zma-miR408a	Zm00001d021890_T047	SURP and G-patch domain-containing protein 1-like protein	4	3101	4
zma-miR408a	Zm00001d021890_T037	SURP and G-patch domain-containing protein 1-like protein	4	3205	4
zma-miR408a	Zm00001d021890_T028	SURP and G-patch domain-containing protein 1-like protein	4	1552	4
zma-miR408a	Zm00001d021890_T020	SURP and G-patch domain-containing protein 1-like protein	4	3118	4
zma-miR408a	Zm00001d021890_T052	SURP and G-patch domain-containing protein 1-like protein	4	3170	4
zma-miR408b-5p	Zm00001d003556_T002	Putative translation initiation factor IF-2	3.5	66	4
zma-miR408b-5p	Zm00001d003556_T005	Putative translation initiation factor IF-2	3.5	33	4
zma-miR408b-5p	Zm00001d003556_T007	Putative translation initiation factor IF-2	3.5	44	4
zma-miR408b-5p	Zm00001d003556_T001	Putative translation initiation factor IF-2	3.5	55	4
zma-miR408b-5p	Zm00001d003556_T003	Putative translation initiation factor IF-2	3.5	66	4
zma-miR444a	Zm00001d016957_T001	Agamous-like MADS-box protein AGL16	2	762	0
zma-miR444a	Zm00001d016957_T002	Agamous-like MADS-box protein AGL16	2	762	0
zma-miR444a	Zm00001d016957_T003	Agamous-like MADS-box protein AGL16	2	762	0
zma-miR444a	Zm00001d050897_T001	Agamous-like MADS-box protein AGL16	2	423	0
zma-miR444a	Zm00001d009108_T001	RING/U-box superfamily protein	2.5	995	0
zma-miR444a	Zm00001d037313_T006	Putative lysine-specific demethylase JMJ16	4	4030	4
zma-miR444a	Zm00001d037313_T017	Putative lysine-specific demethylase JMJ16	4	3564	4
zma-miR444a	Zm00001d017932_T002	Agamous-like MADS-box protein AGL16	0	544	4
zma-miR444a	Zm00001d037313_T008	Putative lysine-specific demethylase JMJ16	4	4030	2
zma-miR444a	Zm00001d037313_T005	Putative lysine-specific demethylase JMJ16	4	4104	2
zma-miR444a	Zm00001d037313_T013	Putative lysine-specific demethylase JMJ16	4	3536	2
zma-miR444a	Zm00001d037313_T004	Putative lysine-specific demethylase JMJ16	4	4122	2
zma-miR444a	Zm00001d037313_T007	Putative lysine-specific demethylase JMJ16	4	4030	2
zma-miR444a	Zm00001d037313_T002	Putative lysine-specific demethylase JMJ16	4	4001	2
zma-miR444a	Zm00001d037313_T014	Putative lysine-specific demethylase JMJ16	4	4012	2
zma-miR444a	Zm00001d037313_T015	Putative lysine-specific demethylase JMJ16	4	4000	2
zma-miR444b-5p	Zm00001d008788_T001	Eukaryotic translation initiation factor 3 subunit A	3.5	2573	2
zma-miR444b-5p	Zm00001d008788_T003	Eukaryotic translation initiation factor 3 subunit A	3.5	2385	2
zma-miR444b-5p	Zm00001d008788_T004	Eukaryotic translation initiation factor 3 subunit A	3.5	2383	2
zma-miR444b-5p	Zm00001d008788_T008	Eukaryotic translation initiation factor 3 subunit A	3.5	1951	2
zma-miR444b-5p	Zm00001d008788_T002	Eukaryotic translation initiation factor 3 subunit A	3.5	2387	2
zma-miR444b-5p	Zm00001d050897_T001	Agamous-like MADS-box protein AGL16	0	438	2
zma-miR444b-5p	Zm00001d017932_T002	Agamous-like MADS-box protein AGL16	0.5	559	0
zma-miR444b-5p	Zm00001d016957_T001	Agamous-like MADS-box protein AGL16	0	777	2
zma-miR444b-5p	Zm00001d016957_T003	Agamous-like MADS-box protein AGL16	0	777	2
zma-miR444b-5p	Zm00001d016957_T002	Agamous-like MADS-box protein AGL16	0	777	2
zma-miR444b-5p	Zm00001d039745_T002	Protein phosphatase 2C	4	796	2
zma-miR444b-5p	Zm00001d039745_T003	Protein phosphatase 2C	4	952	2
zma-miR444b-5p	Zm00001d039745_T001	Protein phosphatase 2C	4	796	2
zma-miR528a-3p	Zm00001d044255_T001	Ribosomal protein L34	4	459	4
zma-miR528a-3p	Zm00001d020764_T006	carbonic anhydrase5	4	94	4
zma-miR528a-3p	Zm00001d020764_T005	carbonic anhydrase5	4	451	4
zma-miR528a-3p	Zm00001d020764_T002	carbonic anhydrase5	4	451	4
zma-miR528a-3p	Zm00001d020764_T004	carbonic anhydrase5	4	451	4
zma-miR528a-3p	Zm00001d020764_T007	carbonic anhydrase5	4	393	4
zma-miR528a-3p	Zm00001d005108_T001	SNF1-related protein kinase catalytic alpha subunit KIN10	4	311	4
zma-miR528a-3p	Zm00001d005108_T003	SNF1-related protein kinase catalytic alpha subunit KIN10	4	432	4
zma-miR528a-3p	Zm00001d005108_T005	SNF1-related protein kinase catalytic alpha subunit KIN10	4	713	4
zma-miR528a-3p	Zm00001d005108_T008	SNF1-related protein kinase catalytic alpha subunit KIN10	4	19	4
zma-miR528a-3p	Zm00001d005108_T006	SNF1-related protein kinase catalytic alpha subunit KIN10	4	177	4
zma-miR528a-3p	Zm00001d005108_T002	SNF1-related protein kinase catalytic alpha subunit KIN10	4	311	4
zma-miR528a-3p	Zm00001d005108_T007	SNF1-related protein kinase catalytic alpha subunit KIN10	4	167	4
zma-miR528a-5p	Zm00001d009055_T002	Shaggy-related protein kinase alpha	4	140	2
zma-miR528a-5p	Zm00001d009055_T003	Shaggy-related protein kinase alpha	4	54	2
zma-miR528a-5p	Zm00001d009055_T001	Shaggy-related protein kinase alpha	4	140	2
zma-miR528a-5p	Zm00001d016326_T016	KH domain-containing protein	3.5	2837	4
zma-miR528a-5p	Zm00001d016326_T003	KH domain-containing protein	3.5	2566	4
zma-miR528a-5p	Zm00001d016326_T017	KH domain-containing protein	3.5	2216	4
zma-miR528a-5p	Zm00001d016326_T014	KH domain-containing protein	3.5	2880	4
zma-miR528a-5p	Zm00001d016326_T012	KH domain-containing protein	3.5	3710	4
zma-miR528a-5p	Zm00001d016326_T011	KH domain-containing protein	3.5	2503	4
zma-miR528a-5p	Zm00001d016326_T015	KH domain-containing protein	3.5	2566	4
zma-miR528a-5p	Zm00001d016326_T004	KH domain-containing protein	3.5	2357	4
zma-miR528a-5p	Zm00001d016326_T005	KH domain-containing protein	3.5	2351	4
zma-miR529-5p	Zm00001d018024_T001	PIN-formed protein2	4	2236	2
zma-miR529-5p	Zm00001d028894_T002	Ubiquitin-conjugating enzyme E2 32	4	17	4
zma-miR529-5p	Zm00001d028894_T003	Ubiquitin-conjugating enzyme E2 32	4	14	4
zma-miR529-5p	Zm00001d028894_T001	Ubiquitin-conjugating enzyme E2 32	4	77	4
zma-miR827-3p	Zm00001d002614_T004	SPX domain-containing membrane protein	3	150	1
zma-miR827-3p	Zm00001d002614_T003	SPX domain-containing membrane protein	3	147	1
zma-miR827-3p	Zm00001d002614_T007	SPX domain-containing membrane protein	3	150	1
zma-miR827-3p	Zm00001d002614_T006	SPX domain-containing membrane protein	3	147	1
zma-miR827-3p	Zm00001d020036_T013	Embryonic flower 2%3B VEF family protein	4	1837	2
zma-miR827-3p	Zm00001d020036_T002	Embryonic flower 2%3B VEF family protein	4	2139	2
zma-miR827-3p	Zm00001d020036_T004	Embryonic flower 2%3B VEF family protein	4	1962	2
zma-miR827-3p	Zm00001d020036_T009	Embryonic flower 2%3B VEF family protein	4	2155	2
zma-miR827-3p	Zm00001d020036_T005	Embryonic flower 2%3B VEF family protein	4	1908	2
zma-miR827-3p	Zm00001d020036_T001	Embryonic flower 2%3B VEF family protein	4	2266	2
zma-miR827-3p	Zm00001d020036_T007	Embryonic flower 2%3B VEF family protein	4	2190	2
zma-miR827-3p	Zm00001d029272_T006	Peptidyl-prolyl cis-trans isomerase PASTICCINO1	3	981	1
zma-miR827-3p	Zm00001d020036_T003	Embryonic flower 2%3B VEF family protein	4	2463	4
zma-miR827-3p	Zm00001d020036_T012	Embryonic flower 2%3B VEF family protein	4	1849	4
zma-miR827-3p	Zm00001d020036_T014	Embryonic flower 2%3B VEF family protein	4	709	4
zma-miR827-3p	Zm00001d020036_T015	Embryonic flower 2%3B VEF family protein	4	655	4
zma-miR827-3p	Zm00001d020036_T006	Embryonic flower 2%3B VEF family protein	4	2370	4
zma-miR827-3p	Zm00001d020036_T011	Embryonic flower 2%3B VEF family protein	4	2821	4
zma-miR827-3p	Zm00001d029272_T010	Peptidyl-prolyl cis-trans isomerase PASTICCINO1	3	981	2
zma-miR827-3p	Zm00001d029272_T002	Peptidyl-prolyl cis-trans isomerase PASTICCINO1	3	1800	2
zma-miR827-3p	Zm00001d029272_T003	Peptidyl-prolyl cis-trans isomerase PASTICCINO1	3	1132	2
zma-miR827-3p	Zm00001d029272_T009	Peptidyl-prolyl cis-trans isomerase PASTICCINO1	3	1644	2
zma-miR827-3p	Zm00001d029272_T007	Peptidyl-prolyl cis-trans isomerase PASTICCINO1	3	982	2
zma-miR827-3p	Zm00001d029272_T012	Peptidyl-prolyl cis-trans isomerase PASTICCINO1	3	981	2
zma-miR827-3p	Zm00001d029272_T005	Peptidyl-prolyl cis-trans isomerase PASTICCINO1	3	1034	2
zma-miR827-3p	Zm00001d029272_T004	Peptidyl-prolyl cis-trans isomerase PASTICCINO1	3	977	2
zma-miR827-3p	Zm00001d029272_T001	Peptidyl-prolyl cis-trans isomerase PASTICCINO1	3	2586	2
zma-miR2275a-3p	Zm00001d027307_T035	Myosin heavy chain-related protein	3	4128	2
zma-miR2275a-3p	Zm00001d027307_T055	Myosin heavy chain-related protein	3	3944	2
zma-miR2275a-3p	Zm00001d027307_T001	Myosin heavy chain-related protein	3	4741	2
zma-miR2275a-3p	Zm00001d027307_T040	Myosin heavy chain-related protein	3	4116	2
zma-miR2275a-3p	Zm00001d027307_T039	Myosin heavy chain-related protein	3	3250	2
zma-miR2275a-3p	Zm00001d027307_T056	Myosin heavy chain-related protein	3	3837	2
zma-miR2275a-3p	Zm00001d027307_T072	Myosin heavy chain-related protein	3	3408	2
zma-miR2275a-3p	Zm00001d027307_T034	Myosin heavy chain-related protein	3	4128	2
zma-miR2275a-3p	Zm00001d027307_T041	Myosin heavy chain-related protein	3	4134	2
zma-miR2275a-3p	Zm00001d027307_T002	Myosin heavy chain-related protein	3	4678	2
zma-miR2275a-3p	Zm00001d027307_T042	Myosin heavy chain-related protein	3	4942	2
zma-miR2275a-3p	Zm00001d027307_T069	Myosin heavy chain-related protein	3	3451	4
zma-miR2275a-3p	Zm00001d027307_T049	Myosin heavy chain-related protein	3	3924	4
zma-miR2275a-3p	Zm00001d027307_T054	Myosin heavy chain-related protein	3	3967	4
zma-miR2275a-3p	Zm00001d027307_T038	Myosin heavy chain-related protein	3	4183	4
zma-miR2275a-3p	Zm00001d053857_T007	T-complex protein 1 subunit eta	4	1197	4
zma-miR2275a-3p	Zm00001d053857_T008	T-complex protein 1 subunit eta	4	1195	4
zma-miR2275a-3p	Zm00001d053857_T006	T-complex protein 1 subunit eta	4	205	4
zma-miR2275a-3p	Zm00001d053857_T003	T-complex protein 1 subunit eta	4	1118	4
zma-miR2275a-3p	Zm00001d053857_T005	T-complex protein 1 subunit eta	4	1748	4
zma-miR2275a-3p	Zm00001d053857_T002	T-complex protein 1 subunit eta	4	1197	4
zma-miR2275a-3p	Zm00001d053857_T004	T-complex protein 1 subunit eta	4	1197	4
zma-miR2275a-3p	Zm00001d032634_T001	-	4	375	4
zma-miR2275a-3p	Zm00001d053857_T001	T-complex protein 1 subunit eta	4	1200	4
zma-miR2275b-3p	Zm00001d040678_T010	-	4	3471	4
zma-miR2275b-3p	Zm00001d040678_T001	-	4	1920	4
zma-miR2275b-3p	Zm00001d040678_T008	-	4	1975	4
zma-miR2275b-3p	Zm00001d040678_T003	-	4	2194	4
zma-miR2275b-3p	Zm00001d040678_T002	-	4	2412	4
zma-miR2275b-3p	Zm00001d040678_T004	-	4	2241	4
zma-miR2275b-3p	Zm00001d040678_T005	-	4	2391	4
zma-miR2275b-3p	Zm00001d040678_T012	-	4	4604	4
zma-miR2275b-3p	Zm00001d040678_T013	-	4	3949	4
zma-miR2275b-3p	Zm00001d040678_T014	-	4	1391	4
zma-novel1-3p	Zm00001d027769_T004	Glutathione reductase chloroplastic	4	3307	2
zma-novel1-3p	Zm00001d027769_T003	Glutathione reductase chloroplastic	4	1928	2
zma-novel1-3p	Zm00001d027769_T001	Glutathione reductase chloroplastic	4	1766	2
zma-novel1-3p	Zm00001d027769_T002	Glutathione reductase chloroplastic	4	1766	2
zma-novel5-3p	Zm00001d012731_T001	Auxin response factor 3	4	2308	4
zma-novel5-3p	Zm00001d012731_T011	Auxin response factor 3	4	1930	4
zma-novel5-3p	Zm00001d012731_T010	Auxin response factor 3	4	2160	4
zma-novel5-3p	Zm00001d012731_T006	Auxin response factor 3	4	2345	4
zma-novel5-3p	Zm00001d012731_T002	Auxin response factor 3	4	2317	4
zma-novel5-3p	Zm00001d012731_T007	Auxin response factor 3	4	2345	4
zma-novel5-3p	Zm00001d012731_T005	Auxin response factor 3	4	2341	4
zma-novel5-3p	Zm00001d012731_T008	Auxin response factor 3	4	3223	4
zma-novel5-3p	Zm00001d012731_T009	Auxin response factor 3	4	2204	4
zma-novel5-3p	Zm00001d012731_T003	Auxin response factor 3	4	2267	4
zma-novel7-3p	Zm00001d003083_T004	Isocitrate dehydrogenase	3.5	2378	2
zma-novel7-3p	Zm00001d003083_T003	Isocitrate dehydrogenase	3.5	1176	2
zma-novel7-3p	Zm00001d003083_T001	Isocitrate dehydrogenase	3.5	1492	2
zma-novel7-3p	Zm00001d003083_T002	Isocitrate dehydrogenase	3.5	1534	2
zma-novel7-3p	Zm00001d036631_T003	Probable CDP-diacylglycerol--inositol 3-phosphatidyltransferase 2	4	1320	4
zma-novel7-3p	Zm00001d036631_T002	Probable CDP-diacylglycerol--inositol 3-phosphatidyltransferase 2	4	1320	4
zma-novel7-3p	Zm00001d036631_T004	Probable CDP-diacylglycerol--inositol 3-phosphatidyltransferase 2	4	1362	4
zma-novel7-3p	Zm00001d036631_T013	Probable CDP-diacylglycerol--inositol 3-phosphatidyltransferase 2	4	1067	4
zma-novel7-3p	Zm00001d036631_T016	Probable CDP-diacylglycerol--inositol 3-phosphatidyltransferase 2	4	1360	4
zma-novel7-3p	Zm00001d036631_T012	Probable CDP-diacylglycerol--inositol 3-phosphatidyltransferase 2	4	725	4
zma-novel7-3p	Zm00001d036631_T021	Probable CDP-diacylglycerol--inositol 3-phosphatidyltransferase 2	4	1373	4
zma-novel7-3p	Zm00001d036631_T020	Probable CDP-diacylglycerol--inositol 3-phosphatidyltransferase 2	4	401	4
zma-novel7-3p	Zm00001d036631_T009	Probable CDP-diacylglycerol--inositol 3-phosphatidyltransferase 2	4	1347	4
zma-novel7-3p	Zm00001d036631_T017	Probable CDP-diacylglycerol--inositol 3-phosphatidyltransferase 2	4	1324	4
zma-novel9-3p	Zm00001d018382_T040	protein kinase family protein / WD-40 repeat family protein	3.5	1043	4
zma-novel9-3p	Zm00001d009763_T001	calcium exchanger1	3.5	1170	4
zma-novel9-3p	Zm00001d018382_T043	protein kinase family protein / WD-40 repeat family protein	3.5	917	2
zma-novel9-3p	Zm00001d018382_T027	protein kinase family protein / WD-40 repeat family protein	3.5	241	2
zma-novel9-3p	Zm00001d018382_T030	protein kinase family protein / WD-40 repeat family protein	3.5	1508	4
zma-novel9-3p	Zm00001d018382_T015	protein kinase family protein / WD-40 repeat family protein	3.5	1046	4
zma-novel9-3p	Zm00001d018382_T020	protein kinase family protein / WD-40 repeat family protein	3.5	1038	4
zma-novel9-3p	Zm00001d018382_T006	protein kinase family protein / WD-40 repeat family protein	3.5	1271	4
zma-novel9-3p	Zm00001d018382_T039	protein kinase family protein / WD-40 repeat family protein	3.5	455	4
zma-novel9-3p	Zm00001d018382_T005	protein kinase family protein / WD-40 repeat family protein	3.5	1217	4
zma-novel9-3p	Zm00001d018382_T031	protein kinase family protein / WD-40 repeat family protein	3.5	1543	4
zma-novel9-3p	Zm00001d018382_T018	protein kinase family protein / WD-40 repeat family protein	3.5	1046	4
zma-novel9-3p	Zm00001d018382_T034	protein kinase family protein / WD-40 repeat family protein	3.5	1464	4
zma-novel9-3p	Zm00001d018382_T011	protein kinase family protein / WD-40 repeat family protein	3.5	1226	4
zma-novel9-3p	Zm00001d018382_T025	protein kinase family protein / WD-40 repeat family protein	3.5	161	4
zma-novel9-3p	Zm00001d018382_T045	protein kinase family protein / WD-40 repeat family protein	3.5	1045	4
zma-novel9-3p	Zm00001d018382_T016	protein kinase family protein / WD-40 repeat family protein	3.5	1046	4
zma-novel9-3p	Zm00001d018382_T042	protein kinase family protein / WD-40 repeat family protein	3.5	1110	4
zma-novel9-3p	Zm00001d018382_T023	protein kinase family protein / WD-40 repeat family protein	3.5	1147	4
zma-novel9-3p	Zm00001d018382_T036	protein kinase family protein / WD-40 repeat family protein	3.5	1107	4
zma-novel13-3p	Zm00001d005083_T001	Cysteine-rich receptor-like protein kinase 40	3	1709	2
zma-novel17-5p	Zm00001d013013_T004	Magnesium-chelatase subunit ChlD chloroplastic	4	193	2
zma-novel19-3p	Zm00001d019587_T009	-	3.5	953	1
zma-novel19-3p	Zm00001d019587_T010	-	3.5	759	0
zma-novel19-3p	Zm00001d019587_T005	-	3.5	1550	1
zma-novel24-5p	Zm00001d047893_T003	phosphoenolpyruvate carboxykinase homolog2	4	192	3
zma-novel24-5p	Zm00001d047893_T002	phosphoenolpyruvate carboxykinase homolog2	4	192	3
zma-novel24-5p	Zm00001d047893_T001	phosphoenolpyruvate carboxykinase homolog2	4	192	3
zma-novel24-5p	Zm00001d047893_T004	phosphoenolpyruvate carboxykinase homolog2	4	190	3
zma-novel29-5p	Zm00001d047058_T001	Tobamovirus multiplication protein 2B	2.5	912	4
zma-novel29-5p	Zm00001d047058_T003	Tobamovirus multiplication protein 2B	2.5	442	4
zma-novel29-5p	Zm00001d047058_T002	Tobamovirus multiplication protein 2B	2.5	963	4
zma-novel29-5p	Zm00001d018328_T002	RING/U-box superfamily protein	4	1960	2
zma-novel29-5p	Zm00001d018328_T001	RING/U-box superfamily protein	4	3849	2
zma-novel29-5p	Zm00001d018328_T003	RING/U-box superfamily protein	4	1739	2
zma-novel30-3p	Zm00001d022000_T003	-	3.5	3861	2
zma-novel30-3p	Zm00001d022000_T013	-	3.5	3725	2
zma-novel30-3p	Zm00001d022000_T018	-	3.5	3546	1
zma-novel30-3p	Zm00001d022000_T034	-	3.5	3621	1
zma-novel30-3p	Zm00001d022000_T008	-	3.5	3714	2
zma-novel30-3p	Zm00001d022000_T028	-	3.5	3465	2
zma-novel30-3p	Zm00001d022000_T019	-	3.5	3597	2
zma-novel30-3p	Zm00001d022000_T009	-	3.5	3674	2
zma-novel30-3p	Zm00001d022000_T001	-	3.5	3609	4
zma-novel30-3p	Zm00001d022000_T017	-	3.5	3674	4
zma-novel30-3p	Zm00001d022000_T025	-	3.5	3640	4
zma-novel30-3p	Zm00001d022000_T035	-	3.5	3436	4
zma-novel38-3p	Zm00001d009364_T001	Protein kinase and PP2C-like domain-containing protein	4	384	4
zma-novel38-3p	Zm00001d028571_T006	Digalactosyldiacylglycerol synthase 2 chloroplastic	4	953	2
zma-novel38-3p	Zm00001d028571_T001	Digalactosyldiacylglycerol synthase 2 chloroplastic	4	1245	2
zma-novel38-3p	Zm00001d028571_T002	Digalactosyldiacylglycerol synthase 2 chloroplastic	4	1212	2
zma-novel38-3p	Zm00001d028571_T005	Digalactosyldiacylglycerol synthase 2 chloroplastic	4	1091	2
zma-novel38-3p	Zm00001d028571_T003	Digalactosyldiacylglycerol synthase 2 chloroplastic	4	1158	2
zma-novel38-3p	Zm00001d028571_T004	Digalactosyldiacylglycerol synthase 2 chloroplastic	4	1242	2
zma-novel43-5p	Zm00001d045261_T004	Starch synthase I	4	4124	3
zma-novel43-5p	Zm00001d045261_T006	Starch synthase I	4	1563	3
zma-novel43-5p	Zm00001d045261_T013	Starch synthase I	4	3513	3
zma-novel43-5p	Zm00001d045261_T011	Starch synthase I	4	1399	3
zma-novel43-5p	Zm00001d045261_T010	Starch synthase I	4	1556	3
zma-novel43-5p	Zm00001d045261_T015	Starch synthase I	4	4467	3
zma-novel43-5p	Zm00001d045261_T005	Starch synthase I	4	5767	3
zma-novel43-5p	Zm00001d045261_T012	Starch synthase I	4	2814	3
zma-novel43-5p	Zm00001d045261_T002	Starch synthase I	4	5668	3
zma-novel43-5p	Zm00001d045261_T003	Starch synthase I	4	1655	3
zma-novel45-3p	Zm00001d011789_T001	-	4	452	4
zma-novel59-5p	Zm00001d032209_T002	-	3	207	4
zma-novel59-3p	Zm00001d025777_T009	Eukaryotic translation initiation factor isoform 4G-2	3	1969	4
zma-novel59-3p	Zm00001d025777_T004	Eukaryotic translation initiation factor isoform 4G-2	3	2316	4
zma-novel59-3p	Zm00001d025777_T006	Eukaryotic translation initiation factor isoform 4G-2	3	532	4
zma-novel67-3p	Zm00001d020961_T001	NAD(P)-binding Rossmann-fold superfamily protein	4	763	2
zma-novel67-3p	Zm00001d020961_T002	NAD(P)-binding Rossmann-fold superfamily protein	4	1263	2
zma-novel67-3p	Zm00001d031891_T010	Peptidase M1 family protein	4	86	2
zma-novel67-3p	Zm00001d031891_T003	Peptidase M1 family protein	4	149	2
zma-novel67-3p	Zm00001d031891_T004	Peptidase M1 family protein	4	149	2
zma-novel67-3p	Zm00001d031891_T001	Peptidase M1 family protein	4	149	2
zma-novel67-3p	Zm00001d031891_T006	Peptidase M1 family protein	4	115	2
zma-novel67-3p	Zm00001d031891_T002	Peptidase M1 family protein	4	149	2
zma-novel67-3p	Zm00001d031891_T012	Peptidase M1 family protein	4	83	2
zma-novel70-5p	Zm00001d015100_T001	Calcium-dependent protein kinase 28	2.5	360	4
zma-novel70-5p	Zm00001d015100_T002	Calcium-dependent protein kinase 28	2.5	358	4
zma-novel70-5p	Zm00001d006823_T001	Peptide transporter PTR2	3.5	548	4
zma-novel79-3p	Zm00001d036748_T002	ER membrane protein complex subunit 7 homolog	4	634	4
zma-novel79-3p	Zm00001d036748_T003	ER membrane protein complex subunit 7 homolog	4	1208	4
zma-novel79-3p	Zm00001d036748_T004	ER membrane protein complex subunit 7 homolog	4	913	4
zma-novel79-3p	Zm00001d010784_T001	Peptidyl-tRNA hydrolase II (PTH2) family protein	4	955	4
zma-novel79-3p	Zm00001d010784_T002	Peptidyl-tRNA hydrolase II (PTH2) family protein	4	1017	4
zma-novel79-3p	Zm00001d013007_T002	ADP-ribosylation factor homolog1	3	1030	4
zma-novel92-5p	Zm00001d049905_T001	ABC transporter F family member 1	4	824	4
zma-novel99-5p	Zm00001d047671_T001	Transcription factor MYB12	3	904	4
zma-novel99-5p	Zm00001d053857_T007	T-complex protein 1 subunit eta	4	1509	2
zma-novel99-5p	Zm00001d053857_T004	T-complex protein 1 subunit eta	4	1509	2
zma-novel99-5p	Zm00001d053857_T008	T-complex protein 1 subunit eta	4	1711	2
zma-novel99-5p	Zm00001d053857_T001	T-complex protein 1 subunit eta	4	1716	2
zma-novel99-5p	Zm00001d053857_T003	T-complex protein 1 subunit eta	4	1566	2
zma-novel99-5p	Zm00001d053857_T002	T-complex protein 1 subunit eta	4	1509	2
zma-novel99-5p	Zm00001d053857_T006	T-complex protein 1 subunit eta	4	517	2
zma-novel99-5p	Zm00001d053857_T005	T-complex protein 1 subunit eta	4	2264	2
zma-novel99-5p	Zm00001d020932_T001	Helix-loop-helix DNA-binding domain containing protein	4	1267	4
zma-novel99-5p	Zm00001d020932_T002	Helix-loop-helix DNA-binding domain containing protein	4	1245	4
zma-novel99-5p	Zm00001d006022_T001	Transcription factor bHLH130	4	1402	4
zma-novel99-5p	Zm00001d006758_T012	Formin-like protein 20	4	3678	4
zma-novel99-5p	Zm00001d006758_T003	Formin-like protein 20	4	4644	4
zma-novel99-5p	Zm00001d006758_T013	Formin-like protein 20	4	1971	4
zma-novel99-5p	Zm00001d047794_T002	THO complex subunit 4B	4	1602	2
zma-novel99-5p	Zm00001d047794_T003	THO complex subunit 4B	4	361	3
zma-novel99-5p	Zm00001d047794_T004	THO complex subunit 4B	4	254	3
zma-novel99-5p	Zm00001d006758_T005	Formin-like protein 20	4	2190	4
zma-novel99-5p	Zm00001d006758_T014	Formin-like protein 20	4	4605	4
zma-novel99-5p	Zm00001d006758_T011	Formin-like protein 20	4	1548	4
zma-novel99-5p	Zm00001d006758_T002	Formin-like protein 20	4	4605	4
zma-novel99-5p	Zm00001d006758_T006	Formin-like protein 20	4	4605	4
zma-novel99-5p	Zm00001d006758_T007	Formin-like protein 20	4	4523	4
zma-novel99-5p	Zm00001d006758_T001	Formin-like protein 20	4	4413	4
zma-novel99-5p	Zm00001d006758_T015	Formin-like protein 20	4	4021	4
zma-novel101-5p	Zm00001d043613_T006	CHY-type/CTCHY-type/RING-type Zinc finger protein	4	1078	4
zma-novel101-5p	Zm00001d043613_T002	CHY-type/CTCHY-type/RING-type Zinc finger protein	4	2812	4
zma-novel101-5p	Zm00001d043613_T012	CHY-type/CTCHY-type/RING-type Zinc finger protein	4	2728	4
zma-novel101-5p	Zm00001d043613_T007	CHY-type/CTCHY-type/RING-type Zinc finger protein	4	2842	4
zma-novel101-5p	Zm00001d043613_T005	CHY-type/CTCHY-type/RING-type Zinc finger protein	4	2649	4
zma-novel101-5p	Zm00001d043613_T001	CHY-type/CTCHY-type/RING-type Zinc finger protein	4	2604	4
zma-novel101-5p	Zm00001d043613_T009	CHY-type/CTCHY-type/RING-type Zinc finger protein	4	2869	4
zma-novel101-5p	Zm00001d043613_T004	CHY-type/CTCHY-type/RING-type Zinc finger protein	4	2851	4
zma-novel101-5p	Zm00001d043613_T003	CHY-type/CTCHY-type/RING-type Zinc finger protein	4	2688	4
zma-novel101-5p	Zm00001d043613_T013	CHY-type/CTCHY-type/RING-type Zinc finger protein	4	1927	4
zma-novel101-5p	Zm00001d043613_T008	CHY-type/CTCHY-type/RING-type Zinc finger protein	4	2419	4
zma-novel104-5p	Zm00001d007053_T001	Got1/Sft2-like vescicle transport protein family	4	1043	4
zma-novel109-5p	Zm00001d019718_T001	CXIP4	4	882	2
zma-novel109-5p	Zm00001d015100_T002	Calcium-dependent protein kinase 28	3.5	358	4
zma-novel109-5p	Zm00001d015100_T001	Calcium-dependent protein kinase 28	3.5	360	4
zma-novel121-5p	Zm00001d041229_T003	CSC1-like protein RXW8	3.5	1412	4
zma-novel121-5p	Zm00001d041229_T004	CSC1-like protein RXW8	3.5	2042	4
zma-novel121-5p	Zm00001d041229_T006	CSC1-like protein RXW8	3.5	136	4
zma-novel121-5p	Zm00001d041229_T001	CSC1-like protein RXW8	3.5	1750	4
zma-novel121-5p	Zm00001d041229_T002	CSC1-like protein RXW8	3.5	3287	4
zma-novel121-5p	Zm00001d041229_T005	CSC1-like protein RXW8	3.5	1199	4
zma-novel159-3p	Zm00001d024765_T002	Soluble diacylglycerol acyltransferase	4	590	3
zma-novel159-3p	Zm00001d024765_T001	Soluble diacylglycerol acyltransferase	4	618	3
zma-novel159-3p	Zm00001d012797_T010	-	3	4410	2
zma-novel159-3p	Zm00001d012797_T013	-	3	1017	2
zma-novel159-3p	Zm00001d012797_T008	-	3	4317	2
zma-novel159-3p	Zm00001d012797_T012	-	3	4409	2
zma-novel159-3p	Zm00001d012797_T015	-	3	3221	4
zma-novel159-3p	Zm00001d012797_T007	-	3	4496	4
zma-novel159-3p	Zm00001d012797_T009	-	3	4572	4
zma-novel159-3p	Zm00001d012797_T001	-	3	628	4
zma-novel159-3p	Zm00001d012797_T018	-	3	4371	4
zma-novel159-3p	Zm00001d012797_T003	-	3	2026	4
zma-novel159-3p	Zm00001d012797_T019	-	3	3269	4
zma-novel159-3p	Zm00001d012797_T014	-	3	4229	4
zma-novel159-3p	Zm00001d012797_T006	-	3	4370	4
zma-novel159-3p	Zm00001d012797_T002	-	3	1885	4
zma-novel159-3p	Zm00001d012797_T004	-	3	2047	4
zma-novel159-3p	Zm00001d012797_T011	-	3	3744	4
zma-novel166-3p	Zm00001d035337_T003	GDP-L-galactose phosphorylase 1	4	1377	4
zma-novel166-3p	Zm00001d033860_T001	-	1.5	939	3
zma-novel166-3p	Zm00001d040477_T001	Cyclin-like F-box	3.5	2116	2
zma-novel166-3p	Zm00001d040477_T003	Cyclin-like F-box	3.5	1851	2
zma-novel166-3p	Zm00001d040477_T006	Cyclin-like F-box	3.5	888	2
zma-novel166-3p	Zm00001d040477_T005	Cyclin-like F-box	3.5	2157	2
zma-novel166-3p	Zm00001d040477_T004	Cyclin-like F-box	3.5	2117	2
zma-novel166-3p	Zm00001d051442_T002	Probable methyltransferase PMT15	1.5	2248	4
zma-novel166-3p	Zm00001d045302_T001	Zea nodulation homolog1	1.5	1527	4
zma-novel166-3p	Zm00001d051442_T005	Probable methyltransferase PMT15	1.5	2330	4
zma-novel166-3p	Zm00001d035669_T001	Rab5-interacting family protein	1.5	1223	4
zma-novel166-3p	Zm00001d040535_T005	SNF7 family protein	1.5	2198	4
zma-novel166-3p	Zm00001d024990_T001	Disease resistance protein RPP13	2.5	5461	4
zma-novel166-3p	Zm00001d040535_T011	SNF7 family protein	1.5	2130	4
zma-novel166-3p	Zm00001d051442_T001	Probable methyltransferase PMT15	1.5	1485	4
zma-novel166-3p	Zm00001d051442_T004	Probable methyltransferase PMT15	1.5	2143	4
zma-novel178-3p	Zm00001d007595_T028	-	4	2746	2
zma-novel178-3p	Zm00001d007595_T014	-	4	1270	2
zma-novel178-3p	Zm00001d007595_T006	-	4	913	2
zma-novel178-3p	Zm00001d007595_T004	-	4	1215	2
zma-novel178-3p	Zm00001d007595_T021	-	4	1275	4
zma-novel178-3p	Zm00001d007595_T030	-	4	1353	4
zma-novel178-3p	Zm00001d007595_T027	-	4	1285	4
zma-novel178-3p	Zm00001d007595_T032	-	4	1298	4
zma-novel178-3p	Zm00001d007595_T035	-	4	257	4
zma-novel178-3p	Zm00001d007595_T036	-	4	2011	4
zma-novel178-3p	Zm00001d007595_T025	-	4	933	4
zma-novel178-3p	Zm00001d007595_T007	-	4	716	4
zma-novel178-3p	Zm00001d007595_T016	-	4	1138	4
zma-novel178-3p	Zm00001d007595_T019	-	4	2182	4
zma-novel178-3p	Zm00001d007595_T029	-	4	2207	4
zma-novel178-3p	Zm00001d007595_T015	-	4	2754	4
zma-novel178-3p	Zm00001d007595_T013	-	4	1345	4
zma-novel178-3p	Zm00001d007595_T034	-	4	1144	4
zma-novel178-3p	Zm00001d007595_T020	-	4	1321	4
zma-novel178-3p	Zm00001d007595_T012	-	4	586	4
zma-novel178-3p	Zm00001d007595_T031	-	4	2754	4
zma-novel181-3p	Zm00001d003673_T001	Protein kinase superfamily protein	3.5	1091	2
zma-novel182-5p	Zm00001d002241_T002	-	4	1433	4
zma-novel182-5p	Zm00001d002241_T001	-	4	1401	4
