# Supplementary material for: Identification of miRNAs Involved in Bacillus velezensis FZB42-Activated Induced Systemic Resistance in Maize
Source: Int J Mol Sci. 2019 Oct 12;20(20):5057. doi: 10.3390/ijms20205057 (PMC6829523; doi:10.3390/ijms20205057)
Supplement: Supplementary file 1 [file ijms-20-05057-s001.zip › Table S8.xlsx]

## Sheet: Sheet1
Table S8 Target genes of candidate ISR-associated miRNAs
SmallRNA	Target	Transcript Annotation	Alignment Score	Cleavage Site
zma-miR169a-5p	Zm00001d002028_T001	Protein FATTY ACID EXPORT 2 chloroplastic	4	491
zma-miR169a-5p	Zm00001d018255_T001	Nuclear transcription factor Y subunit A-3	4	1027
zma-miR169a-5p	Zm00001d031092_T003	Nuclear transcription factor Y subunit A-10	4	1858
zma-miR169a-5p	Zm00001d031092_T001	Nuclear transcription factor Y subunit A-10	4	1446
zma-miR169a-5p	Zm00001d031092_T002	Nuclear transcription factor Y subunit A-10	4	1404
zma-miR169c-5p	Zm00001d018255_T001	Nuclear transcription factor Y subunit A-3	3	1025
zma-miR169c-5p	Zm00001d002028_T001	Protein FATTY ACID EXPORT 2 chloroplastic	4	491
zma-miR169c-5p	Zm00001d031092_T001	Nuclear transcription factor Y subunit A-10	4	1446
zma-miR169c-5p	Zm00001d031092_T002	Nuclear transcription factor Y subunit A-10	4	1404
zma-miR169c-5p	Zm00001d031092_T003	Nuclear transcription factor Y subunit A-10	4	1858
zma-miR169i-5p	Zm00001d018255_T001	Nuclear transcription factor Y subunit A-3	2	1025
zma-miR169i-5p	Zm00001d013676_T004	Nuclear transcription factor Y subunit A-10	3	1359
zma-miR169i-5p	Zm00001d013676_T003	Nuclear transcription factor Y subunit A-10	3	1313
zma-miR169i-5p	Zm00001d013676_T001	Nuclear transcription factor Y subunit A-10	3	1376
zma-miR169i-5p	Zm00001d013676_T002	Nuclear transcription factor Y subunit A-10	3	1623
zma-miR169i-5p	Zm00001d033602_T002	Nuclear transcription factor Y subunit A-9	3	1307
zma-miR169i-5p	Zm00001d033602_T003	Nuclear transcription factor Y subunit A-9	3	2457
zma-miR169i-5p	Zm00001d033602_T001	Nuclear transcription factor Y subunit A-9	3	1280
zma-miR169i-5p	Zm00001d033602_T004	Nuclear transcription factor Y subunit A-9	3	2008
zma-miR169i-5p	Zm00001d033215_T001	CCAAT-HAP2-transcription factor 26	3	1386
zma-miR169i-5p	Zm00001d033215_T003	CCAAT-HAP2-transcription factor 26	3	1342
zma-miR169i-5p	Zm00001d033215_T002	CCAAT-HAP2-transcription factor 26	3	1309
zma-miR169i-5p	Zm00001d033215_T004	CCAAT-HAP2-transcription factor 26	3	1270
zma-miR169i-5p	Zm00001d027874_T008	nuclear transcription factor y subunit a1	3	2093
zma-miR169i-5p	Zm00001d027874_T007	nuclear transcription factor y subunit a1	3	2505
zma-miR169i-5p	Zm00001d027874_T005	nuclear transcription factor y subunit a1	3	1013
zma-miR169i-5p	Zm00001d027874_T002	nuclear transcription factor y subunit a1	3	1036
zma-miR169i-5p	Zm00001d027874_T010	nuclear transcription factor y subunit a1	3	977
zma-miR169i-5p	Zm00001d027874_T009	nuclear transcription factor y subunit a1	3	1011
zma-miR169i-5p	Zm00001d027874_T003	nuclear transcription factor y subunit a1	3	992
zma-miR169i-5p	Zm00001d027874_T004	nuclear transcription factor y subunit a1	3	986
zma-miR169i-5p	Zm00001d027874_T001	nuclear transcription factor y subunit a1	3	1332
zma-miR169i-5p	Zm00001d027874_T011	nuclear transcription factor y subunit a1	3	1006
zma-miR169i-5p	Zm00001d027874_T006	nuclear transcription factor y subunit a1	3	1826
zma-miR169i-5p	Zm00001d006835_T007	Nuclear transcription factor Y subunit A-8	4	1570
zma-miR169i-5p	Zm00001d006835_T005	Nuclear transcription factor Y subunit A-8	4	1462
zma-miR169i-5p	Zm00001d006835_T002	Nuclear transcription factor Y subunit A-8	4	2099
zma-miR169i-5p	Zm00001d006835_T008	Nuclear transcription factor Y subunit A-8	4	1687
zma-miR169i-5p	Zm00001d006835_T003	Nuclear transcription factor Y subunit A-8	4	1141
zma-miR169i-5p	Zm00001d006835_T006	Nuclear transcription factor Y subunit A-8	4	1027
zma-miR169i-5p	Zm00001d006835_T001	Nuclear transcription factor Y subunit A-8	4	1704
zma-miR169i-5p	Zm00001d006835_T004	Nuclear transcription factor Y subunit A-8	4	1124
zma-miR169i-5p	Zm00001d029489_T002	Nuclear transcription factor Y subunit A-8	3.5	807
zma-miR169i-5p	Zm00001d022109_T003	Nuclear transcription factor Y subunit A-8	4	1775
zma-miR169i-5p	Zm00001d022109_T005	Nuclear transcription factor Y subunit A-8	4	1047
zma-miR169i-5p	Zm00001d022109_T011	Nuclear transcription factor Y subunit A-8	4	1948
zma-miR169i-5p	Zm00001d022109_T007	Nuclear transcription factor Y subunit A-8	4	1167
zma-miR169i-5p	Zm00001d022109_T006	Nuclear transcription factor Y subunit A-8	4	1033
zma-miR169i-5p	Zm00001d022109_T008	Nuclear transcription factor Y subunit A-8	4	1208
zma-miR169i-5p	Zm00001d031092_T003	Nuclear transcription factor Y subunit A-10	3	1856
zma-miR169i-5p	Zm00001d031092_T002	Nuclear transcription factor Y subunit A-10	3	1402
zma-miR169i-5p	Zm00001d031092_T001	Nuclear transcription factor Y subunit A-10	3	1444
